# Supplementary material for: Genome-wide identification of the peptide transporter family in rice and analysis of the PTR expression modulation in two near-isogenic lines with different nitrogen use efficiency
Source: BMC Plant Biol. 2020 May 6;20:193. doi: 10.1186/s12870-020-02419-y (PMC7203820; doi:10.1186/s12870-020-02419-y)
Supplement: Supplementary file 1 — Additional file 1 Table S1. Primer sequences used for qRT-PCR. [file 12870_2020_2419_MOESM1_ESM.xlsx]

## Sheet: Sheet1
序号	基因名称	基因序列	引物名称	引物序列（5’——> 3’）	产物长度	建议退火温度	引物位置	预实验样本	转录组预实验样本数据	PCR测序结果
1	LOC_Os03g13274 (OsNRT1)	ATGGACTCCTCATACCAGCATGACAAGCCTCTGCTGGATGAAGAGAACTCCTCGCAAGTG ACCCTTGAATATACAGGTGATGGATCTGTTTGCATCCGTGGGCATCCTGCTTTAAGGAAA CATACAGGGAACTGGAAGGGTTCCTCATTAGCCATCGTTTTTTCATTCTGCTCTTATCTG GCCTTTACTTCAATTGTAAAAAACCTAGTCAGTTATCTCACAAAAGTTCTACATGAAACA AACGTGGCCGCTGCAAGAGATGTTGCAACTTGGTCAGGAACAAGTTATCTTGCACCTCTG GTTGGAGCCTTCTTAGCTGATTCATATCTGGGGAAGTACTGTACAATTCTGATCTTCTGC ACGATCTTCATTATCGGATTGATGATGTTGCTT…	YXH-OsNRT1-F	TTGTTGTTGCTGCTATTC	124	46	806-929	NIL15_6d_2	24.531
			YXH-OsNRT1-R	AGTCCAGTTGTATGCTCC
2	LOC_Os11g12740 (SP1)	ATGGATGTTGAGTCAAGGCAAGGCCCCAAGGGTGGTGACACCATGGCTGCCTCCGAGGTC TCCGTGGACTGGAGGGGCAGGCCTTGCGGCTCTCGCAAGCATGGCGGCATGAAAGCGGCC GTCTTTGTGCTAGGGATCCAGGCGTTCGAGATGATGGCGATCGCGGCGGTGGGGAACAAC CTGATCACCTACGTCTTCAACGAGATGCACTACCCGCTGTCAAAGTCGGCCAACATCGTG ACCAACTTCATTGGCACCGTCTTCCTCCTCTCCCTCCTCGGTGGCTTCCTCTCCGACTCC TACCTCGGAAGCTTCTGGACCATGCTCATCTTCGGCTTCGTCGAGCTCTCCGGGTTCATA CTGCTGGCCGTGCAGGCGCACCTGCCGCAGCTG…	YXH-SP1-F	CCCTGTCCACCGCATCAA	159	60	930-1088	NIL19_3d_4	4.351
			YXH-SP1-R	GGCACCACGCACAGTAGCA
3	LOC_Os10g40600（OsNRT1.1b）	ATGGCGATGGTGTTGCCGGAGACGGCGGCGGAGGGGAAGGCGCTGACGGACGCGTGGGAC TACAAGGGGAGGCCGGCGGGGAGGGCGGCCACCGGCGGGTGGGGCTGCGCGGCGATGATC CTCGGGGCGGAGCTGTTCGAGCGGATGACGACGCTGGGCATCGCCGTCAACCTGGTGCCG TACATGACCGGGACGATGCACCTCGGCAATGCCGCCGCCGCCAACACGGTCACCAACTTC ATCGGCACCTCCTTCATGCTCTGCCTCCTCGGCGGCTTCGTCGCCGACACCTACCTCGGC CGCTACCTCACCATCGCCATCTTCGAGGCCGTCCAGGCCACCGGCGTGATGATACTCACG ATCTCCACGGCGGCGCCGGGGCTGCGGCCGCCG…	YXH-OsNRT1-F	GGAGCTGTTCGAGCGGATGA	124	60	192-252		22.565
			YXH-OsNRT1-R	GGAGGTGCCGATGAAGTTGGT
4	LOC_Os03g48180（OsNPF2.4）	ATGCGCGGCGGCGGCGGCGGCGGCGGCGGCGGCGGCGAGGAGGCCGGCCAGAAGCTGAAG AGCATGGACGTCGACAAGCTGGAGAACGGCGGCGACAAGCCCGCCCTCAAGTACCACGGC TGGAGGGCCATGCCCTTCATCATAGGGAACGAGACGTTCGAGAAGCTGGGGACGCTGGGG ACGTCGGCGAACCTGCTGGTGTACCTGACGCAGGTGTTCCACATGCGGAGCGTGGACGCG GCGACGCTGCTCAACGGCCTCAACGGCACCACCAGCCTCGCCCCCATCATCGGCGCCTTC CTCTCCGACGCCTACCTCGGCCGCTACCTCGCCCTCGCCATCGCCTCCGTCGCCTCCCTC ATCGGCATGTTCTTGCTGACGATGACGGCCGCC…	YXH-OsNPF2-F	CCTCGCCTGCGTCCTCTTCT	135	60	711-845		209.464
			YXH-OsNPF2-R	GGGTCCTTGGGCTGCTTGA
5	LOC_Os12g44100（OsPTR2）	ATGCCGCCGGCGCCGTCGCAGGAGCAAACTAAGCTGGCGCCGGAGAAGCAGCAGCACATC TCCGGCCATGGCGAGCAAGCCGTCCGGTACCATGGATGGAAGGTCATGCCGTACGTCATA GGGAACGAGACATGCGAAAGGCTGGGGACGATCGGCACGACGGCGAACCTGCTGGTGTAC CTCACCACCGTCTTCCACATCCCCAGCGCCGCCGCCGCCACCCTCCTCAACGTCTTCTCC GGTACCTCCAACCTCGCCCCTCTCCTCGGCGCCTTCCTCTGCGACGCCTACCTCGGCCGC TACGCCACCCTCGCCGCCGCCTCCATCGCCTCCTTCCTCGGCATGCTTGTGCTCACCCTC ACCGCCGCCATCCCATCTCTCCACCCCCCACCT…	YXH-OsPTR2-F	ACCTGGCTTACTTCGTGGTCTG	104	60	1640-1743		35.484
			YXH-OsPTR2-R	GTCGGCGTTGTGCTTGGA
6	LOC_Os06g49250（OsPTR9；OsNPF8.20）	ATGGCGTCCACGGACACTGAGCAGCAGGAACACGCAGTGGCGCTGCTACAACCCGAGGTT GAAGAAGCATACACCACTGATGGGTCTCTTGGCGTCGATGGCAACCCGGCGCTGAAGCAT CGCACAGGCGGATGGATGGCATGCCGCCCGATTCTTGGCACCGAGTTCTGCTACTGCCTG GCCTACTACGGCATCACGTTCAACCTCGTCACCTACCTCACCGCCGAGCTGCACCAGAGC AACGTCGCCGCCGCCAACAACGTGTCGACGTGGCAGGCCACCTGCTTCCTCACGCCGCTG GCCGGAGCCGTCGCCGCCGATTCCTACTGGGGAAGGTACCGCACCATGGTCGTCAGCTGC TGCATCGGCGTCGCTGGCATGCTCATGGCGGCT…	YXH-OsPTR9-F	AGCAGCAGGAACACGCAGTG	163	60	20-182	NIL15_3d_1	87.536
			YXH-OsPTR9-R	GCCAGGCAGTAGCAGAACTCG
7	LOC_Os04g50950（OsPTR6；OsNPF7.3）	ATGGACGCCGGCGAAATCATCGTGGCCCAGCCATCGCCGCGGCTGTATAAGAGTTTGACT TTCCGGAGGATCGCGACGAAGGAAAGGACCATTCCCCAGGATGAAGAGATGAAGATTCGC AGCCCGAGGTTCCAGGACGAAAGCCTCACTGCGCCATTTATACTAGACAAGAAAGCGAGG AGCAAAGCGCCAACAGTGGTCCTAGGATTCGAGTGCTTGGAGAGCACAGCATTTAACGGC ATTGCCACGAACCTGGTGGTGTACCTGGAGACTCTCCTGCACGGCAGCAATCTCGCGAGC GCGTCCAATGTCACGACGTGGTTCGGGACGAGCTACCTCACCCCGGTGTTCGGCGCCATC ATCGCCGACACGTTCTGGGGCAACTACAACACC…	YXH-OsPTR6-F	CACGCCGATCAAGAGCCT	152	60	828-979		7.153
			YXH-OsPTR6-R	TGTCAAGAAAGCCGAACTGG
8	LOC_Os06g15370（qNUE6）	ATGGCGGAGGAGGAGGAGGCGAAGAAGAGCAAGATGAGGAAGAAGGGTGGGTTCAGAACG ATGCCCTTCATCTTCGCGAACGAGGTGGCGGAGAAGCTGGCCGTGCTGGGGTTCACGACG AACATGCTCATGTACCTGACGAGGCAGCTGCACATGCCGCTCGCCAAGGCCGCCACCACC CTCACCAACTTCGGCGGCGTCTCCGCCATGACCCCGCTCATCGGCGCCTTCCTCGCCGAC TCCCTCGTCGGCCGCTTCTGGACCATCGCCGCCGCCTCCCTCATCTACCAAGTCGGCATG CTCCTCCTGACGGTGTCGGCGGCGATGCCGGTGTTCCGGCCGCCGCCGTGCAGCGGCGCC GGCGGCGCGGGCGCGTGCGACGAGGCGGCGCCG…	YXH-qNUE6-F	AGCGGGCATCCTGGTGAT	117	60	1026-1142	NIL15_3d_2	165.248
			YXH-qNUE6-R	CCTGCTGGGATCTGGAACG
9	内参基因Actin3	老师提供	YXH-Actin3-F	CCACTATGTTCCCTGGCATT	179	60				CGGGGAAAAAGAGATCACTGCCTTGGCTCCTAGCAGCATGAAGATCAAGGTGGTCGCTCCTCCTGAAAGGAAGTACAGTGTCTGGATTGGAGGATCCATCTTGGCATCTCTCAGCACATTCCAGCAGATGTGGATTGCCAAGGCTGAGTACA
			YXH-Actin3-R	GTACTCAGCCTTGGCAATCC
	转录组数据
序号		NIL15_3d_1	NIL15_3d_2	NIL15_3d_3	NIL15_3d_4	NIL19_3d_1	NIL19_3d_2	NIL19_3d_3	NIL19_3d_4	NIL15_6d_1	NIL15_6d_2	NIL15_6d_3	NIL15_6d_4	NIL19_6d_1	NIL19_6d_2	NIL19_6d_3	NIL19_6d_4	NIL15_9d_1	NIL15_9d_2	NIL15_9d_3	NIL15_9d_4	NIL19_9d_1	NIL19_9d_2	NIL19_9d_3	NIL19_9d_4	gene_name	cog	nog	cog_description	nog_description	KO_id	KO_name	paths	pfam	go	nr	swissprot
1	LOC_Os03g13274	14.96	15.921	14.69	19.673	17.936	16.32	20.242	16.348	21.241	24.531	17.926	14.119	18.595	15.528	18.804	17.511	18.493	16.355	15.059	14.428	14.673	13.825	13.707	11.278	LOC_Os03g13274	COG3104(E:Amino acid transport and metabolism )		COG3104(transporter)						GO:0006857(biological_process:oligopeptide transport); GO:0005215(molecular_function:transporter activity); GO:0016020(cellular_component:membrane)
2	LOC_Os11g12740	1.047	2.192	1.478	1.792	4.956	3.472	3.588	4.351	0.273	2.069	3.429	3.859	3.798	5.493	2.394	3.362	1.711	3.833	1.354	1.823	1.564	2.177	1.422	1.692	LOC_Os11g12740	COG3104(E:Amino acid transport and metabolism )		COG3104(transporter)						GO:0005215(molecular_function:transporter activity); GO:0006810(biological_process:transport); GO:0009624(biological_process:response to nematode); GO:0005886(cellular_component:plasma membrane)
3	LOC_Os10g40600	1.029	2.077	3.917	6.492	16.604	7.141	9.545	22.565	0.29	3.175	7.997	5.513	16.208	13.643	5.305	18.996	0.976	4.166	1.796	2.302	3.187	5.176	4.411	6.203	LOC_Os10g40600	COG3104(E:Amino acid transport and metabolism )		COG3104(transporter)						GO:0006857(biological_process:oligopeptide transport); GO:0004812(molecular_function:aminoacyl-tRNA ligase activity); GO:0015706(biological_process:nitrate transport); GO:0005634(cellular_component:nucleus); GO:0005886(cellular_component:plasma membrane); GO:0010167(biological_process:response to nitrate); GO:0015112(molecular_function:nitrate transmembrane transporter activity); GO:0009414(biolo…
4	LOC_Os03g48180	70.352	85.996	88.807	57.948	95.138	69.356	59.105	209.464	61.847	49.231	68.633	72.921	96.105	76.503	61.556	96.717	65.367	92.021	74.762	72.983	92.519	81.998	69.782	45.871	LOC_Os03g48180	COG3104(E:Amino acid transport and metabolism )		COG3104(transporter)						GO:0016020(cellular_component:membrane); GO:0090408(biological_process:phloem nitrate loading); GO:0015112(molecular_function:nitrate transmembrane transporter activity); GO:0090449(biological_process:phloem glucosinolate loading); GO:0080167(biological_process:response to karrikin); GO:0005886(cellular_component:plasma membrane); GO:1901349(biological_process:glucosinolate transport); GO:0009506…
5	LOC_Os12g44100	2.931	2.751	1.034	6.806	6.927	12.256	9.467	35.484	3.469	7.167	5.305	7.396	5.728	5.352	7.112	2.484	7.2	2.209	4.753	6.514	3.736	6.413	7.081	11.155	LOC_Os12g44100	COG3104(E:Amino acid transport and metabolism )		COG3104(transporter)						GO:0090449(biological_process:phloem glucosinolate loading); GO:0080167(biological_process:response to karrikin); GO:0005886(cellular_component:plasma membrane); GO:1901349(biological_process:glucosinolate transport); GO:0009506(cellular_component:plasmodesma); GO:0090448(molecular_function:glucosinolate:proton symporter activity)
6	LOC_Os06g49250	87.536	47.604	34.919	11.436	7.428	11.424	12.138	6.805	59.103	12.322	14.263	11.349	15.273	21.366	13.372	15.102	13.575	49.446	59.795	40.511	38.779	16.249	24.028	16.99	LOC_Os06g49250	COG3104(E:Amino acid transport and metabolism )		COG3104(transporter)						GO:0016023(deleted:old GO); GO:0016020(cellular_component:membrane); GO:0006810(biological_process:transport); GO:0005215(molecular_function:transporter activity)
7	LOC_Os04g50950	7.153	6.878	6.711	0.663	0.352	1.674	0.034	0.85	3.435	0.201	0.972	1.506	1.213	0.294	0.081	1.373	1.204	6.716	3.528	1.592	1.674	0.168	0.88	0.331	LOC_Os04g50950	COG3104(E:Amino acid transport and metabolism )		COG3104(transporter)						GO:0005215(molecular_function:transporter activity); GO:0016020(cellular_component:membrane); GO:0006810(biological_process:transport)
8	LOC_Os06g15370	83.393	165.248	142.211	25.536	8.835	10.884	10.182	28.774	42.925	12.87	19.144	18.166	12.986	12.071	14.535	18.099	8.771	37.159	37.395	33.479	19.28	5.037	8.996	4.965	LOC_Os06g15370	COG3104(E:Amino acid transport and metabolism )		COG3104(transporter)						GO:0006857(biological_process:oligopeptide transport); GO:0005215(molecular_function:transporter activity); GO:0016021(cellular_component:integral component of membrane)
	LOC_Os06g15370（qNUE6）	老师提供	YXH-qNUE6-F1	AGAGCAAGATGAGGAAGAAGG	105	57			无扩增
			YXH-qNUE6-R1	TGAGCATGTTCGTCGTGAA

## Sheet: 9.18加测16基因
Table S1 Primer sequences used for qRT-PCR
Gene ID	Forward sequence	Reverse sequence	Product
LOC_Os01g04950	GCTCGTGACCATCGTTACCC	TGAATCCGCCGTCTTCTTGT	181
LOC_Os08g05910	TCCCGCAGTTCCTGTTCGT	CGTGCTCATCGTCTTCATCCC	104
LOC_Os10g02220	GCCAACTACCTCAACTCCG	ACAACAGCCATCATCCAGAA	131
LOC_Os09g35880	AAAGGAGCAAATGGCAAAC	TCCACGCCCTGAGTCTGT	159
LOC_Os12g42550	ACTCCAAGGCGCTCTGCT	CGTCTTTCGCTTCTTCATTTT	151
LOC_Os05g33280	AATCTACACGACGGCGAAGC	GACGACGAGCGTGAACTGG	148
LOC_Os01g61170	CCGTGGCGTCGCTCATCAT	CGCTCGGGTCGTCAAGGAA	105
LOC_Os02g02380	TCCCGACGACGAGGACAAGC	AAGTCGAGGCTGCCGATGGAG	117
LOC_Os03g18770	CCACGGCGAGTCAAGGTTC	CGGTGAGGTCGGTGTTGAAGTA	173
LOC_Os04g06520	AAGCACAAGGGAGGGACA	AGCTTGCGAACGACTTCA	104
LOC_Os05g06760	ACCTCACCTCCCTCGTCT	ATTCCTCCCACTCAGCATC	150
LOC_Os06g08140	GTAGAATCACTTGGTGGCTAT	GAACTCGTCGTCCTTTGT	174
LOC_Os07g17330	CGCCTGGAAGAGGTGGATC	GAAGCCGTGCTGCGAGTAG	193
LOC_Os08g23320	AGGCGTATCTTGGCTTGA	AATGCTGTGGACTTGACCC	190
LOC_Os09g09520	CGATGGACGGATTCCTGAG	CGCACCTAGCGGTGACTGA	174
LOC_Os10g26570	TTTGCTGGCTCAATCACT	GAAATCCTCCTGGAACTG	189
LOC_Os11g24630	AAAACTTGGCATTCACTTCA	TCTGGCCTCATCATCAAA	139
LOC_Os12g21500	GCGGTTTCAGTATCAGTT	AATGTCTCCGAATCCAAT	152
Actin3	CCACTATGTTCCCTGGCATT	GTACTCAGCCTTGGCAATCC	179

## Sheet: Sheet2
序号	基因名称	引物名称	引物序列（5’——> 3’）	产物长度	建议退火温度	高表达样本
1	LOC_Os01g04950	YXH-1-F	GCTCGTGACCATCGTTACCC	181	60	NIL15_9d_2
		YXH-1-R	TGAATCCGCCGTCTTCTTGT			97.68
2	LOC_Os02g46460	YXH-2-F	ACGGTGACGCAGGTGGAGGA	182	60	NIL15_3d_3
		YXH-2-R	AAGGCCGACATGCTGGAGGG			102.68
3	LOC_Os03g48180	YXH-3-F	CCTCGCCTGCGTCCTCTTCT	135	60	NIL15_0d_2
		YXH-3-R	GGGTCCTTGGGCTGCTTGA			213.37
4	LOC_Os04g59480	YXH-4-F	CGCTGGATGGCATCACCA	161	60	NIL15_9d_2
		YXH-4-R	GGCGTTTCTGTAGGCGTAGGA			12.34
5	LOC_Os05g34010	YXH-5-F	GAAGAAGCCGAAGCAGGGAG	164	60	NIL19_3d_1
		YXH-5-R	GGAAGTTGGTCAGCGTGTTGG			20.65
6	LOC_Os06g38294	YXH-6-F	CCACCTACGCCATCTACCTCA	163	60	NIL19_3d_3
		YXH-6-R	GCGAACAGCATTGCCTTCTT			45.84
7	LOC_Os07g41250	YXH-7-F	CCAGCCTTATGCAACACG	114	50	NIL15_3d_4
		YXH-7-R	CAACGCAGACCTTACTCC			45.41
8	LOC_Os08g05910	YXH-8-F	TCCCGCAGTTCCTGTTCGT	104	60	NIL15_0d_2
		YXH-8-R	CGTGCTCATCGTCTTCATCCC			105.25
9	LOC_Os10g02220	YXH-9-F	GCCAACTACCTCAACTCCG	131	55	NIL19_3d_3
		YXH-9-R	ACAACAGCCATCATCCAGAA			33.03
10	LOC_Os10g02240	YXH-10-F	AGGTGGAGGAGGTGAAGATGC	177	60	NIL19_9d_1
		YXH-10-R	CGATGGAGTGGAAGGTGGC			127.46
11	LOC_Os11g18044	YXH-11-F	ATCCCGACCGTCTTCCAG	180	60	NIL15_0d_2
		YXH-11-R	CATCTTCCTCCTCGTCTCCAC			51.64
12	LOC_Os12g12934	YXH-12-F	CCTCATCCAGGCGGTCAA	113	60	NIL19_3d_1
		YXH-12-R	CGGCGAGCAGCCAGTAGAA			35.92
13	LOC_Os09g35880	YXH-13-F	AAAGGAGCAAATGGCAAAC	159	50	NIL19_3d_3
		YXH-13-R	TCCACGCCCTGAGTCTGT			372.96
14	LOC_Os12g42550	YXH-14-F	ACTCCAAGGCGCTCTGCT	151	55	NIL19_3d_3
		YXH-14-R	CGTCTTTCGCTTCTTCATTTT			342.38
15	LOC_Os05g33280	YXH-15-F	AATCTACACGACGGCGAAGC	148	55	NIL15_3d_4
		YXH-15-R	GACGACGAGCGTGAACTGG			341.14
16	LOC_Os01g36950	YXH-16-F	GCGGGAAGAAGAAGCACG	119	55	NIL19_9d_1
		YXH-16-R	CAGCAGGGAAGCAGTAGCC			881.03
	内参基因Actin3	YXH-Actin3-F	CCACTATGTTCCCTGGCATT	179	60
		YXH-Actin3-R	GTACTCAGCCTTGGCAATCC
