# Supplementary material for: Genome-wide identification of the peptide transporter family in rice and analysis of the PTR expression modulation in two near-isogenic lines with different nitrogen use efficiency
Source: BMC Plant Biol. 2020 May 6;20:193. doi: 10.1186/s12870-020-02419-y (PMC7203820; doi:10.1186/s12870-020-02419-y)
Supplement: Supplementary file 2 — Additional file 2 Table S2. Identification of 96 PTR genes in Nipponbare. [file 12870_2020_2419_MOESM2_ESM.xlsx]

## Sheet: Sheet1
Table S2 Identification of 96 PTR genes in Nipponbare
Gene ID	Query name
LOC_Os01g01360	PTR2
LOC_Os01g04950	PTR2
LOC_Os01g28980	PTR2
LOC_Os01g37590	PTR2
LOC_Os01g54515	PTR2
LOC_Os01g55600	PTR2
LOC_Os01g55610	PTR2
LOC_Os01g65100	PTR2
LOC_Os01g65110	PTR2
LOC_Os01g65120	PTR2
LOC_Os01g65140	PTR2
LOC_Os01g65150	PTR2
LOC_Os01g65169	PTR2
LOC_Os01g65190	PTR2
LOC_Os01g65200	PTR2
LOC_Os01g65210	PTR2
LOC_Os01g67630	PTR2
LOC_Os01g67640	PTR2
LOC_Os01g68510	PTR2
LOC_Os02g31980	PTR2
LOC_Os02g46460	PTR2
LOC_Os02g47090	PTR2
LOC_Os02g48570	PTR2
LOC_Os02g52060	PTR2
LOC_Os03g01290	PTR2
LOC_Os03g04570	PTR2
LOC_Os03g13240	PTR2
LOC_Os03g13250	PTR2
LOC_Os03g13274	PTR2
LOC_Os03g17770	PTR2
LOC_Os03g48180	PTR2
LOC_Os03g51050	PTR2
LOC_Os03g59450	MFS_1
LOC_Os03g60850	PTR2
LOC_Os04g34640	PTR2
LOC_Os04g36040	PTR2
LOC_Os04g39030	PTR2
LOC_Os04g41400	PTR2
LOC_Os04g41410	PTR2
LOC_Os04g41450	PTR2
LOC_Os04g50930	PTR2
LOC_Os04g50940	PTR2
LOC_Os04g50950	PTR2
LOC_Os04g56560	PTR2
LOC_Os04g59480	PTR2
LOC_Os05g27010	PTR2
LOC_Os05g27304	PTR2
LOC_Os05g33960	PTR2
LOC_Os05g34000	PTR2
LOC_Os05g34010	PTR2
LOC_Os05g34030	PTR2
LOC_Os05g35594	PTR2
LOC_Os05g35650	PTR2
LOC_Os06g13200	PTR2
LOC_Os06g13210	PTR2
LOC_Os06g15370	PTR2
LOC_Os06g21900	PTR2
LOC_Os06g38294	PTR2
LOC_Os06g49210	PTR2
LOC_Os06g49220	PTR2
LOC_Os06g49240	PTR2
LOC_Os06g49250	PTR2
LOC_Os07g01070	PTR2
LOC_Os07g10820	MFS_1
LOC_Os07g21960	PTR2
LOC_Os07g26450	DUF2834
LOC_Os07g41250	PTR2
LOC_Os08g05910	PTR2
LOC_Os08g31700	MFS_1
LOC_Os08g41590	PTR2
LOC_Os09g16150	PTR2
LOC_Os10g02080	PTR2
LOC_Os10g02100	PTR2
LOC_Os10g02210	PTR2
LOC_Os10g02220	PTR2
LOC_Os10g02240	PTR2
LOC_Os10g02260	PTR2
LOC_Os10g02340	PTR2
LOC_Os10g05780	PTR2
LOC_Os10g22560	PTR2
LOC_Os10g33170	PTR2
LOC_Os10g33210	PTR2
LOC_Os10g40600	PTR2
LOC_Os10g42870	PTR2
LOC_Os10g42900	PTR2
LOC_Os11g12740	PTR2
LOC_Os11g17970	PTR2
LOC_Os11g18044	PTR2
LOC_Os11g18110	PTR2
LOC_Os11g23890	PTR2
LOC_Os12g05030	PTR2
LOC_Os12g12934	PTR2
LOC_Os12g13790	PTR2
LOC_Os12g15600	PTR2
LOC_Os12g44100	PTR2
LOC_Os12g44110	PTR2
