# Supplementary material for: Genome-wide identification of the peptide transporter family in rice and analysis of the PTR expression modulation in two near-isogenic lines with different nitrogen use efficiency
Source: BMC Plant Biol. 2020 May 6;20:193. doi: 10.1186/s12870-020-02419-y (PMC7203820; doi:10.1186/s12870-020-02419-y)
Supplement: Supplementary file 3 — Additional file 3 Table S3. Identification of 85 PTR genes in R498. [file 12870_2020_2419_MOESM3_ESM.xlsx]

## Sheet: Sheet1
Table S3 Identification of 85 PTR genes in R498
Gene ID	Query name
OsR498G0306945600	PTR2
OsR498G0305529200	PTR2
OsR498G0100152900	PTR2
OsR498G0305529600	PTR2
OsR498G0815213400	PTR2
OsR498G0713354100	PTR2
OsR498G0305200400	PTR2
OsR498G1018031200	PTR2
OsR498G1019162400	PTR2
OsR498G0305075700	PTR2
OsR498G1018561400	PTR2
OsR498G1018036700	PTR2
OsR498G0305529800	PTR2
OsR498G0612832000	PTR2
OsR498G1018878300	PTR2
OsR498G0510544200	PTR2
OsR498G1018032200	PTR2
OsR498G0102530100	PTR2
OsR498G1018031600	PTR2
OsR498G0204183600	PTR2
OsR498G0101321300	PTR2
OsR498G1018875100	PTR2
OsR498G0408715800	PTR2
OsR498G1019256700	PTR2
OsR498G0204653800	PTR2
OsR498G0613276500	PTR2
OsR498G0510901800	PTR2
OsR498G0102530300	PTR2
OsR498G0510828200	PTR2
OsR498G0613276300	PTR2
OsR498G0204597100	PTR2
OsR498G0613275500	PTR2
OsR498G0510826800	PTR2
OsR498G0409209900	PTR2
OsR498G0409210900	PTR2
OsR498G1018034200	PTR2
OsR498G0612057700	PTR2
OsR498G0714721100	PTR2
OsR498G1019258300	PTR2
OsR498G0204569800	PTR2
OsR498G0307296800	PTR2
OsR498G1018029600	PTR2
OsR498G0101993300	PTR2
OsR498G0102418100	PTR2
OsR498G0510827900	PTR2
OsR498G1222179200	PTR2
OsR498G0510828700	PTR2
OsR498G0102421700	PTR2
OsR498G0713666000	PTR2
OsR498G0100013300	PTR2
OsR498G1119662400	PTR2
OsR498G0102418700	PTR2
OsR498G0306821800	PTR2
OsR498G0612283100	PTR2
OsR498G0408629800	PTR2
OsR498G0409209500	PTR2
OsR498G0510899400	PTR2
OsR498G1222178200	PTR2
OsR498G1119820100	PTR2
OsR498G0613275100	PTR2
OsR498G1119823100	PTR2
OsR498G1119821500	PTR2
OsR498G0408812200	PTR2
OsR498G0408813800	PTR2
OsR498G0409430500	PTR2
OsR498G0611971500	PTR2
OsR498G0102042000	PTR2
OsR498G1221158500	PTR2
OsR498G0409539100	PTR2
OsR498G0102042600	PTR2
OsR498G0102742800	PTR2
OsR498G1018147200	PTR2
OsR498G0102420300	PTR2
OsR498G0102421500	PTR2
OsR498G0510554500	PTR2
OsR498G1018879300	PTR2
OsR498G0102421100	PTR2
OsR498G1018028600	PTR2
OsR498G0102419700	PTR2
OsR498G0102562500	PTR2
OsR498G1119988200	PTR2
OsR498G0102418900	PTR2
OsR498G0102420900	PTR2
OsR498G0815329300	PTR2
OsR498G0203947400	PTR2
