# Supplementary material for: Genome-wide identification of the peptide transporter family in rice and analysis of the PTR expression modulation in two near-isogenic lines with different nitrogen use efficiency
Source: BMC Plant Biol. 2020 May 6;20:193. doi: 10.1186/s12870-020-02419-y (PMC7203820; doi:10.1186/s12870-020-02419-y)
Supplement: Supplementary file 4 — Additional file 4 Table S4. Identification of 78 PTR genes in Oryza glaberrima. [file 12870_2020_2419_MOESM4_ESM.xlsx]

## Sheet: Sheet1
Table S4 Identification of 78 PTR genes in Oryza glaberrima
Gene ID	Query name
ORGLA03G0409900	PTR2
ORGLA03G0093000	PTR2
ORGLA01G0023600	PTR2
ORGLA07G0000400	PTR2
ORGLA03G0093100	PTR2
ORGLA08G0027200	PTR2
ORGLA10G0132200	PTR2
ORGLA03G0028500	PTR2
ORGLA12G0182100	PTR2
ORGLA10G0064500	PTR2
ORGLA03G0001600	PTR2
ORGLA10G0004900	PTR2
ORGLA03G0093200	PTR2
ORGLA10G0005400	PTR2
ORGLA06G0160300	PTR2
ORGLA10G0114300	PTR2
ORGLA10G0005200	PTR2
ORGLA01G0347600	PTR2
ORGLA01G0158900	PTR2
ORGLA02G0187900	PTR2
ORGLA10G0114100	PTR2
ORGLA04G0122200	PTR2
ORGLA05G0104400	PTR2
ORGLA02G0257500	PTR2
ORGLA10G0150000	PTR2
ORGLA10G0004600	PTR2
ORGLA06G0224800	PTR2
ORGLA05G0151200	PTR2
ORGLA04G0204000	PTR2
ORGLA02G0338500	PTR2
ORGLA06G0224600	PTR2
ORGLA06G0224700	PTR2
ORGLA06G0264300	PTR2
ORGLA07G0223800	PTR2
ORGLA04G0204100	PTR2
ORGLA06G0095100	PTR2
ORGLA10G0005000	PTR2
ORGLA10G0150100	PTR2
ORGLA02G0245400	PTR2
ORGLA01G0327600	PTR2
ORGLA03G0360800	PTR2
ORGLA10G0004700	PTR2
ORGLA12G0174100	PTR2
ORGLA05G0140900	PTR2
ORGLA01G0327700	PTR2
ORGLA01G0002000	PTR2
ORGLA06G0298200	PTR2
ORGLA01G0252800	PTR2
ORGLA04G0106800	PTR2
ORGLA03G0276900	PTR2
ORGLA11G0068200	PTR2
ORGLA01G0326800	PTR2
ORGLA01G0326900	PTR2
ORGLA01G0354600	PTR2
ORGLA04G0203900	PTR2
ORGLA05G0150800	PTR2
ORGLA11G0085900	PTR2
ORGLA12G0174000	PTR2
ORGLA11G0086500	PTR2
ORGLA04G0141400	PTR2
ORGLA04G0141500	PTR2
ORGLA06G0085100	PTR2
ORGLA04G0245800	PTR2
ORGLA01G0258200	PTR2
ORGLA04G0270700	PTR2
ORGLA01G0258300	PTR2
ORGLA10G0020300	PTR2
ORGLA01G0327400	PTR2
ORGLA11G0097900	PTR2
ORGLA05G0105100	PTR2
ORGLA01G0327200	PTR2
ORGLA01G0347700	PTR2
ORGLA01G0327000	PTR2
ORGLA01G0327500	PTR2
ORGLA01G0327300	PTR2
ORGLA02G0286600	PTR2
ORGLA12G0062000	PTR2
ORGLA02G0158500	PTR2
