# Supplementary material for: Genome-wide identification of the peptide transporter family in rice and analysis of the PTR expression modulation in two near-isogenic lines with different nitrogen use efficiency
Source: BMC Plant Biol. 2020 May 6;20:193. doi: 10.1186/s12870-020-02419-y (PMC7203820; doi:10.1186/s12870-020-02419-y)
Supplement: Supplementary file 5 — Additional file 5 Table S5. The distribution of PTR gene in Nipponbare, R498 and Oryza glaberrima. [file 12870_2020_2419_MOESM5_ESM.xlsx]

## Sheet: Sheet1
Table S5 The distribution of PTR gene in Nipponbare, R498 and Oryza glaberrima
Gene ID	Species	Group
LOC_Os01g54515	Oryza sativa L. ssp. Japonica cv.Nipponbare	Ⅰ
LOC_Os04g36040	Oryza sativa L. ssp. Japonica cv.Nipponbare	Ⅰ
LOC_Os04g41400	Oryza sativa L. ssp. Japonica cv.Nipponbare	Ⅰ
LOC_Os04g41410	Oryza sativa L. ssp. Japonica cv.Nipponbare	Ⅰ
LOC_Os04g41450	Oryza sativa L. ssp. Japonica cv.Nipponbare	Ⅰ
LOC_Os06g38294	Oryza sativa L. ssp. Japonica cv.Nipponbare	Ⅰ
LOC_Os11g12740	Oryza sativa L. ssp. Japonica cv.Nipponbare	Ⅰ
LOC_Os11g17970	Oryza sativa L. ssp. Japonica cv.Nipponbare	Ⅰ
LOC__Os11g18110	Oryza sativa L. ssp. Japonica cv.Nipponbare	Ⅰ
LOC_Os11g18044	Oryza sativa L. ssp. Japonica cv.Nipponbare	Ⅰ
LOC_Os12g12934	Oryza sativa L. ssp. Japonica cv.Nipponbare	Ⅰ
ORGLA01G0252800	Oryza glaberrima	Ⅰ
ORGLA04G0106800	Oryza glaberrima	Ⅰ
ORGLA04G0141400	Oryza glaberrima	Ⅰ
ORGLA04G0141500	Oryza glaberrima	Ⅰ
ORGLA06G0160300	Oryza glaberrima	Ⅰ
ORGLA11G0068200	Oryza glaberrima	Ⅰ
ORGLA11G0085900	Oryza glaberrima	Ⅰ
ORGLA11G0086500	Oryza glaberrima	Ⅰ
OsR498G0101993300	Oryza sativa L. ssp. Indica cv. R498	Ⅰ
OsR498G0408629800	Oryza sativa L. ssp. Indica cv. R498	Ⅰ
OsR498G0408812200	Oryza sativa L. ssp. Indica cv. R498	Ⅰ
OsR498G0408813800	Oryza sativa L. ssp. Indica cv. R498	Ⅰ
OsR498G0612832000	Oryza sativa L. ssp. Indica cv. R498	Ⅰ
OsR498G1119662400	Oryza sativa L. ssp. Indica cv. R498	Ⅰ
OsR498G1119820100	Oryza sativa L. ssp. Indica cv. R498	Ⅰ
OsR498G1119821500	Oryza sativa L. ssp. Indica cv. R498	Ⅰ
OsR498G1119823100	Oryza sativa L. ssp. Indica cv. R498	Ⅰ
OsR498G1221158500	Oryza sativa L. ssp. Indica cv. R498	Ⅰ
LOC__Os01g65100	Oryza sativa L. ssp. Japonica cv.Nipponbare	Ⅱ
LOC_Os01g65110	Oryza sativa L. ssp. Japonica cv.Nipponbare	Ⅱ
LOC_Os01g65140	Oryza sativa L. ssp. Japonica cv.Nipponbare	Ⅱ
LOC_Os01g65150	Oryza sativa L. ssp. Japonica cv.Nipponbare	Ⅱ
LOC__Os01g65120	Oryza sativa L. ssp. Japonica cv.Nipponbare	Ⅱ
LOC_Os01g65169	Oryza sativa L. ssp. Japonica cv.Nipponbare	Ⅱ
LOC__Os07g26450	Oryza sativa L. ssp. Japonica cv.Nipponbare	Ⅱ
LOC__Os09g16150	Oryza sativa L. ssp. Japonica cv.Nipponbare	Ⅱ
LOC__Os02g31980	Oryza sativa L. ssp. Japonica cv.Nipponbare	Ⅱ
LOC__Os02g52060	Oryza sativa L. ssp. Japonica cv.Nipponbare	Ⅱ
LOC__Os10g05780	Oryza sativa L. ssp. Japonica cv.Nipponbare	Ⅱ
LOC__Os01g65190	Oryza sativa L. ssp. Japonica cv.Nipponbare	Ⅱ
LOC_Os01g65200	Oryza sativa L. ssp. Japonica cv.Nipponbare	Ⅱ
LOC_Os01g65210	Oryza sativa L. ssp. Japonica cv.Nipponbare	Ⅱ
LOC_Os03g04570	Oryza sativa L. ssp. Japonica cv.Nipponbare	Ⅱ
LOC_Os03g60850	Oryza sativa L. ssp. Japonica cv.Nipponbare	Ⅱ
LOC__Os01g28980	Oryza sativa L. ssp. Japonica cv.Nipponbare	Ⅱ
LOC_Os05g27010	Oryza sativa L. ssp. Japonica cv.Nipponbare	Ⅱ
LOC__Os04g59480	Oryza sativa L. ssp. Japonica cv.Nipponbare	Ⅱ
LOC__Os08g41590	Oryza sativa L. ssp. Japonica cv.Nipponbare	Ⅱ
LOC_Os05g35594	Oryza sativa L. ssp. Japonica cv.Nipponbare	Ⅱ
LOC_Os05g35650	Oryza sativa L. ssp. Japonica cv.Nipponbare	Ⅱ
LOC_Os06g13200	Oryza sativa L. ssp. Japonica cv.Nipponbare	Ⅱ
LOC_Os06g13210	Oryza sativa L. ssp. Japonica cv.Nipponbare	Ⅱ
LOC_Os10g33170	Oryza sativa L. ssp. Japonica cv.Nipponbare	Ⅱ
LOC_Os10g33210	Oryza sativa L. ssp. Japonica cv.Nipponbare	Ⅱ
ORGLA01G0326900	Oryza glaberrima	Ⅱ
ORGLA01G0327200	Oryza glaberrima	Ⅱ
ORGLA01G0327400	Oryza glaberrima	Ⅱ
ORGLA01G0327600	Oryza glaberrima	Ⅱ
ORGLA01G0327700	Oryza glaberrima	Ⅱ
ORGLA03G0028500	Oryza glaberrima	Ⅱ
ORGLA03G0360800	Oryza glaberrima	Ⅱ
ORGLA05G0104400	Oryza glaberrima	Ⅱ
ORGLA05G0150800	Oryza glaberrima	Ⅱ
ORGLA05G0151200	Oryza glaberrima	Ⅱ
ORGLA06G0085100	Oryza glaberrima	Ⅱ
ORGLA10G0114100	Oryza glaberrima	Ⅱ
ORGLA10G0114300	Oryza glaberrima	Ⅱ
ORGLA12G0182100	Oryza glaberrima	Ⅱ
ORGLA01G0347700	Oryza glaberrima	Ⅱ
ORGLA01G0327000	Oryza glaberrima	Ⅱ
ORGLA01G0327500	Oryza glaberrima	Ⅱ
ORGLA01G0327300	Oryza glaberrima	Ⅱ
ORGLA02G0286600	Oryza glaberrima	Ⅱ
ORGLA12G0062000	Oryza glaberrima	Ⅱ
ORGLA02G0158500	Oryza glaberrima	Ⅱ
ORGLA04G0270700	Oryza glaberrima	Ⅱ
ORGLA10G0020300	Oryza glaberrima	Ⅱ
OsR498G0102418100	Oryza sativa L. ssp. Indica cv. R498	Ⅱ
OsR498G0102418700	Oryza sativa L. ssp. Indica cv. R498	Ⅱ
OsR498G0102420300	Oryza sativa L. ssp. Indica cv. R498	Ⅱ
OsR498G0102421500	Oryza sativa L. ssp. Indica cv. R498	Ⅱ
OsR498G0102421700	Oryza sativa L. ssp. Indica cv. R498	Ⅱ
OsR498G0305200400	Oryza sativa L. ssp. Indica cv. R498	Ⅱ
OsR498G0307296800	Oryza sativa L. ssp. Indica cv. R498	Ⅱ
OsR498G0510544200	Oryza sativa L. ssp. Indica cv. R498	Ⅱ
OsR498G0510899400	Oryza sativa L. ssp. Indica cv. R498	Ⅱ
OsR498G0510901800	Oryza sativa L. ssp. Indica cv. R498	Ⅱ
OsR498G0611971500	Oryza sativa L. ssp. Indica cv. R498	Ⅱ
OsR498G1018147200	Oryza sativa L. ssp. Indica cv. R498	Ⅱ
OsR498G1018875100	Oryza sativa L. ssp. Indica cv. R498	Ⅱ
OsR498G1018878300	Oryza sativa L. ssp. Indica cv. R498	Ⅱ
OsR498G1018879300	Oryza sativa L. ssp. Indica cv. R498	Ⅱ
OsR498G0102421100	Oryza sativa L. ssp. Indica cv. R498	Ⅱ
OsR498G1018028600	Oryza sativa L. ssp. Indica cv. R498	Ⅱ
OsR498G0102419700	Oryza sativa L. ssp. Indica cv. R498	Ⅱ
OsR498G0102562500	Oryza sativa L. ssp. Indica cv. R498	Ⅱ
OsR498G1119988200	Oryza sativa L. ssp. Indica cv. R498	Ⅱ
OsR498G0102418900	Oryza sativa L. ssp. Indica cv. R498	Ⅱ
OsR498G0102420900	Oryza sativa L. ssp. Indica cv. R498	Ⅱ
OsR498G0815329300	Oryza sativa L. ssp. Indica cv. R498	Ⅱ
OsR498G0203947400	Oryza sativa L. ssp. Indica cv. R498	Ⅱ
LOC_Os01g37590	Oryza sativa L. ssp. Japonica cv.Nipponbare	Ⅲ
LOC_Os03g01290	Oryza sativa L. ssp. Japonica cv.Nipponbare	Ⅲ
LOC_Os04g39030	Oryza sativa L. ssp. Japonica cv.Nipponbare	Ⅲ
LOC_Os08g05910	Oryza sativa L. ssp. Japonica cv.Nipponbare	Ⅲ
LOC_Os10g40600	Oryza sativa L. ssp. Japonica cv.Nipponbare	Ⅲ
ORGLA01G0158900	Oryza glaberrima	Ⅲ
ORGLA02G0187900	Oryza glaberrima	Ⅲ
ORGLA03G0001600	Oryza glaberrima	Ⅲ
ORGLA04G0122200	Oryza glaberrima	Ⅲ
ORGLA08G0027200	Oryza glaberrima	Ⅲ
ORGLA10G0132200	Oryza glaberrima	Ⅲ
OsR498G0101321300	Oryza sativa L. ssp. Indica cv. R498	Ⅲ
OsR498G0204183600	Oryza sativa L. ssp. Indica cv. R498	Ⅲ
OsR498G0305075700	Oryza sativa L. ssp. Indica cv. R498	Ⅲ
OsR498G0408715800	Oryza sativa L. ssp. Indica cv. R498	Ⅲ
OsR498G0815213400	Oryza sativa L. ssp. Indica cv. R498	Ⅲ
OsR498G1019162400	Oryza sativa L. ssp. Indica cv. R498	Ⅲ
LOC__Os07g10820	Oryza sativa L. ssp. Japonica cv.Nipponbare	Ⅳ
LOC__Os03g59450	Oryza sativa L. ssp. Japonica cv.Nipponbare	Ⅳ
LOC__Os08g31700	Oryza sativa L. ssp. Japonica cv.Nipponbare	Ⅳ
LOC_Os01g01360	Oryza sativa L. ssp. Japonica cv.Nipponbare	Ⅳ
LOC_Os01g55600	Oryza sativa L. ssp. Japonica cv.Nipponbare	Ⅳ
LOC_Os01g55610	Oryza sativa L. ssp. Japonica cv.Nipponbare	Ⅳ
LOC_Os01g68510	Oryza sativa L. ssp. Japonica cv.Nipponbare	Ⅳ
LOC_Os03g48180	Oryza sativa L. ssp. Japonica cv.Nipponbare	Ⅳ
LOC_Os04g56560	Oryza sativa L. ssp. Japonica cv.Nipponbare	Ⅳ
LOC_Os05g27304	Oryza sativa L. ssp. Japonica cv.Nipponbare	Ⅳ
LOC__Os05g34000	Oryza sativa L. ssp. Japonica cv.Nipponbare	Ⅳ
LOC_Os05g33960	Oryza sativa L. ssp. Japonica cv.Nipponbare	Ⅳ
LOC_Os05g34010	Oryza sativa L. ssp. Japonica cv.Nipponbare	Ⅳ
LOC_Os05g34030	Oryza sativa L. ssp. Japonica cv.Nipponbare	Ⅳ
LOC_Os06g15370	Oryza sativa L. ssp. Japonica cv.Nipponbare	Ⅳ
LOC_Os11g23890	Oryza sativa L. ssp. Japonica cv.Nipponbare	Ⅳ
LOC__Os07g21960	Oryza sativa L. ssp. Japonica cv.Nipponbare	Ⅳ
LOC_Os12g44100	Oryza sativa L. ssp. Japonica cv.Nipponbare	Ⅳ
LOC_Os12g44110	Oryza sativa L. ssp. Japonica cv.Nipponbare	Ⅳ
ORGLA01G0002000	Oryza glaberrima	Ⅳ
ORGLA01G0258200	Oryza glaberrima	Ⅳ
ORGLA01G0258300	Oryza glaberrima	Ⅳ
ORGLA01G0354600	Oryza glaberrima	Ⅳ
ORGLA03G0276900	Oryza glaberrima	Ⅳ
ORGLA04G0245800	Oryza glaberrima	Ⅳ
ORGLA05G0105100	Oryza glaberrima	Ⅳ
ORGLA05G0140900	Oryza glaberrima	Ⅳ
ORGLA06G0095100	Oryza glaberrima	Ⅳ
ORGLA11G0097900	Oryza glaberrima	Ⅳ
ORGLA12G0174000	Oryza glaberrima	Ⅳ
ORGLA12G0174100	Oryza glaberrima	Ⅳ
OsR498G0100013300	Oryza sativa L. ssp. Indica cv. R498	Ⅳ
OsR498G0102042000	Oryza sativa L. ssp. Indica cv. R498	Ⅳ
OsR498G0102042600	Oryza sativa L. ssp. Indica cv. R498	Ⅳ
OsR498G0102742800	Oryza sativa L. ssp. Indica cv. R498	Ⅳ
OsR498G0306821800	Oryza sativa L. ssp. Indica cv. R498	Ⅳ
OsR498G0409430500	Oryza sativa L. ssp. Indica cv. R498	Ⅳ
OsR498G0510554500	Oryza sativa L. ssp. Indica cv. R498	Ⅳ
OsR498G0510826800	Oryza sativa L. ssp. Indica cv. R498	Ⅳ
OsR498G0510827900	Oryza sativa L. ssp. Indica cv. R498	Ⅳ
OsR498G0510828200	Oryza sativa L. ssp. Indica cv. R498	Ⅳ
OsR498G0510828700	Oryza sativa L. ssp. Indica cv. R498	Ⅳ
OsR498G0612057700	Oryza sativa L. ssp. Indica cv. R498	Ⅳ
OsR498G0713666000	Oryza sativa L. ssp. Indica cv. R498	Ⅳ
OsR498G1222178200	Oryza sativa L. ssp. Indica cv. R498	Ⅳ
OsR498G1222179200	Oryza sativa L. ssp. Indica cv. R498	Ⅳ
LOC__Os03g17770	Oryza sativa L. ssp. Japonica cv.Nipponbare	Ⅴ
LOC__Os12g15600	Oryza sativa L. ssp. Japonica cv.Nipponbare	Ⅴ
LOC__Os12g05030	Oryza sativa L. ssp. Japonica cv.Nipponbare	Ⅴ
LOC__Os04g34640	Oryza sativa L. ssp. Japonica cv.Nipponbare	Ⅴ
LOC_Os02g46460	Oryza sativa L. ssp. Japonica cv.Nipponbare	Ⅴ
LOC_Os02g48570	Oryza sativa L. ssp. Japonica cv.Nipponbare	Ⅴ
LOC_Os06g21900	Oryza sativa L. ssp. Japonica cv.Nipponbare	Ⅴ
ORGLA02G0245400	Oryza glaberrima	Ⅴ
ORGLA02G0257500	Oryza glaberrima	Ⅴ
ORGLA06G0298200	Oryza glaberrima	Ⅴ
ORGLA01G0326800	Oryza glaberrima	Ⅴ
OsR498G0204569800	Oryza sativa L. ssp. Indica cv. R498	Ⅴ
OsR498G0204653800	Oryza sativa L. ssp. Indica cv. R498	Ⅴ
OsR498G0612283100	Oryza sativa L. ssp. Indica cv. R498	Ⅴ
OsR498G0409539100	Oryza sativa L. ssp. Indica cv. R498	Ⅴ
LOC_Os02g47090	Oryza sativa L. ssp. Japonica cv.Nipponbare	Ⅵ
LOC__Os12g13790	Oryza sativa L. ssp. Japonica cv.Nipponbare	Ⅵ
LOC_Os04g50930	Oryza sativa L. ssp. Japonica cv.Nipponbare	Ⅵ
LOC_Os04g50940	Oryza sativa L. ssp. Japonica cv.Nipponbare	Ⅵ
LOC_Os04g50950	Oryza sativa L. ssp. Japonica cv.Nipponbare	Ⅵ
LOC_Os07g41250	Oryza sativa L. ssp. Japonica cv.Nipponbare	Ⅵ
LOC_Os10g42870	Oryza sativa L. ssp. Japonica cv.Nipponbare	Ⅵ
LOC_Os10g42900	Oryza sativa L. ssp. Japonica cv.Nipponbare	Ⅵ
ORGLA02G0338500	Oryza glaberrima	Ⅵ
ORGLA04G0203900	Oryza glaberrima	Ⅵ
ORGLA04G0204000	Oryza glaberrima	Ⅵ
ORGLA04G0204100	Oryza glaberrima	Ⅵ
ORGLA06G0264300	Oryza glaberrima	Ⅵ
ORGLA07G0223800	Oryza glaberrima	Ⅵ
ORGLA10G0150000	Oryza glaberrima	Ⅵ
ORGLA10G0150100	Oryza glaberrima	Ⅵ
OsR498G0204597100	Oryza sativa L. ssp. Indica cv. R498	Ⅵ
OsR498G0409209500	Oryza sativa L. ssp. Indica cv. R498	Ⅵ
OsR498G0409209900	Oryza sativa L. ssp. Indica cv. R498	Ⅵ
OsR498G0409210900	Oryza sativa L. ssp. Indica cv. R498	Ⅵ
OsR498G0714721100	Oryza sativa L. ssp. Indica cv. R498	Ⅵ
OsR498G1019256700	Oryza sativa L. ssp. Indica cv. R498	Ⅵ
OsR498G1019258300	Oryza sativa L. ssp. Indica cv. R498	Ⅵ
LOC_Os01g04950	Oryza sativa L. ssp. Japonica cv.Nipponbare	Ⅶ
LOC_Os01g67630	Oryza sativa L. ssp. Japonica cv.Nipponbare	Ⅶ
LOC_Os01g67640	Oryza sativa L. ssp. Japonica cv.Nipponbare	Ⅶ
LOC_Os07g01070	Oryza sativa L. ssp. Japonica cv.Nipponbare	Ⅶ
ORGLA01G0023600	Oryza glaberrima	Ⅶ
ORGLA01G0347600	Oryza glaberrima	Ⅶ
ORGLA07G0000400	Oryza glaberrima	Ⅶ
OsR498G0100152900	Oryza sativa L. ssp. Indica cv. R498	Ⅶ
OsR498G0102530100	Oryza sativa L. ssp. Indica cv. R498	Ⅶ
OsR498G0102530300	Oryza sativa L. ssp. Indica cv. R498	Ⅶ
OsR498G0713354100	Oryza sativa L. ssp. Indica cv. R498	Ⅶ
LOC_Os03g13240	Oryza sativa L. ssp. Japonica cv.Nipponbare	Ⅷ
LOC_Os03g13250	Oryza sativa L. ssp. Japonica cv.Nipponbare	Ⅷ
LOC_Os03g13274	Oryza sativa L. ssp. Japonica cv.Nipponbare	Ⅷ
LOC_Os03g51050	Oryza sativa L. ssp. Japonica cv.Nipponbare	Ⅷ
LOC_Os06g49210	Oryza sativa L. ssp. Japonica cv.Nipponbare	Ⅷ
LOC_Os06g49220	Oryza sativa L. ssp. Japonica cv.Nipponbare	Ⅷ
LOC_Os06g49240	Oryza sativa L. ssp. Japonica cv.Nipponbare	Ⅷ
LOC_Os06g49250	Oryza sativa L. ssp. Japonica cv.Nipponbare	Ⅷ
LOC_Os10g02080	Oryza sativa L. ssp. Japonica cv.Nipponbare	Ⅷ
LOC_Os10g02100	Oryza sativa L. ssp. Japonica cv.Nipponbare	Ⅷ
LOC_Os10g02210	Oryza sativa L. ssp. Japonica cv.Nipponbare	Ⅷ
LOC_Os10g02220	Oryza sativa L. ssp. Japonica cv.Nipponbare	Ⅷ
LOC_Os10g02240	Oryza sativa L. ssp. Japonica cv.Nipponbare	Ⅷ
LOC_Os10g02260	Oryza sativa L. ssp. Japonica cv.Nipponbare	Ⅷ
LOC_Os10g02340	Oryza sativa L. ssp. Japonica cv.Nipponbare	Ⅷ
LOC_Os10g22560	Oryza sativa L. ssp. Japonica cv.Nipponbare	Ⅷ
ORGLA03G0093000	Oryza glaberrima	Ⅷ
ORGLA03G0093100	Oryza glaberrima	Ⅷ
ORGLA03G0093200	Oryza glaberrima	Ⅷ
ORGLA03G0409900	Oryza glaberrima	Ⅷ
ORGLA06G0224600	Oryza glaberrima	Ⅷ
ORGLA06G0224700	Oryza glaberrima	Ⅷ
ORGLA06G0224800	Oryza glaberrima	Ⅷ
ORGLA10G0004600	Oryza glaberrima	Ⅷ
ORGLA10G0004700	Oryza glaberrima	Ⅷ
ORGLA10G0004900	Oryza glaberrima	Ⅷ
ORGLA10G0005000	Oryza glaberrima	Ⅷ
ORGLA10G0005200	Oryza glaberrima	Ⅷ
ORGLA10G0005400	Oryza glaberrima	Ⅷ
ORGLA10G0064500	Oryza glaberrima	Ⅷ
OsR498G0305529200	Oryza sativa L. ssp. Indica cv. R498	Ⅷ
OsR498G0305529600	Oryza sativa L. ssp. Indica cv. R498	Ⅷ
OsR498G0305529800	Oryza sativa L. ssp. Indica cv. R498	Ⅷ
OsR498G0306945600	Oryza sativa L. ssp. Indica cv. R498	Ⅷ
OsR498G0613275100	Oryza sativa L. ssp. Indica cv. R498	Ⅷ
OsR498G0613275500	Oryza sativa L. ssp. Indica cv. R498	Ⅷ
OsR498G0613276300	Oryza sativa L. ssp. Indica cv. R498	Ⅷ
OsR498G0613276500	Oryza sativa L. ssp. Indica cv. R498	Ⅷ
OsR498G1018029600	Oryza sativa L. ssp. Indica cv. R498	Ⅷ
OsR498G1018031200	Oryza sativa L. ssp. Indica cv. R498	Ⅷ
OsR498G1018031600	Oryza sativa L. ssp. Indica cv. R498	Ⅷ
OsR498G1018032200	Oryza sativa L. ssp. Indica cv. R498	Ⅷ
OsR498G1018034200	Oryza sativa L. ssp. Indica cv. R498	Ⅷ
OsR498G1018036700	Oryza sativa L. ssp. Indica cv. R498	Ⅷ
OsR498G1018561400	Oryza sativa L. ssp. Indica cv. R498	Ⅷ
