# Supplementary material for: Genome-wide identification of the peptide transporter family in rice and analysis of the PTR expression modulation in two near-isogenic lines with different nitrogen use efficiency
Source: BMC Plant Biol. 2020 May 6;20:193. doi: 10.1186/s12870-020-02419-y (PMC7203820; doi:10.1186/s12870-020-02419-y)
Supplement: Supplementary file 6 — Additional file 6 Table S6. The distribution of PTR genes in six species. [file 12870_2020_2419_MOESM6_ESM.xlsx]

## Sheet: Sheet1
Table S6 The distribution of PTR genes in six species
Gene ID	Species	Group
arahy.Tifrunner.gnm1.ann1.3WA2G9	Arachis hypogaea	Ⅰ
arahy.Tifrunner.gnm1.ann1.50CAXW	Arachis hypogaea	Ⅰ
arahy.Tifrunner.gnm1.ann1.56HYQL	Arachis hypogaea	Ⅰ
arahy.Tifrunner.gnm1.ann1.6KA5TK	Arachis hypogaea	Ⅰ
arahy.Tifrunner.gnm1.ann1.73K7TX	Arachis hypogaea	Ⅰ
arahy.Tifrunner.gnm1.ann1.8ZMT0C	Arachis hypogaea	Ⅰ
arahy.Tifrunner.gnm1.ann1.91VD76	Arachis hypogaea	Ⅰ
arahy.Tifrunner.gnm1.ann1.AGF01G	Arachis hypogaea	Ⅰ
arahy.Tifrunner.gnm1.ann1.AIAB9F	Arachis hypogaea	Ⅰ
arahy.Tifrunner.gnm1.ann1.APC7ZA	Arachis hypogaea	Ⅰ
arahy.Tifrunner.gnm1.ann1.C9PFSW	Arachis hypogaea	Ⅰ
arahy.Tifrunner.gnm1.ann1.D3ZBZF	Arachis hypogaea	Ⅰ
arahy.Tifrunner.gnm1.ann1.DM09BN	Arachis hypogaea	Ⅰ
arahy.Tifrunner.gnm1.ann1.E8BNSC	Arachis hypogaea	Ⅰ
arahy.Tifrunner.gnm1.ann1.FZ7LA7	Arachis hypogaea	Ⅰ
arahy.Tifrunner.gnm1.ann1.GZ1551	Arachis hypogaea	Ⅰ
arahy.Tifrunner.gnm1.ann1.I3574Z	Arachis hypogaea	Ⅰ
arahy.Tifrunner.gnm1.ann1.I6UTLU	Arachis hypogaea	Ⅰ
arahy.Tifrunner.gnm1.ann1.KTQ5NK	Arachis hypogaea	Ⅰ
arahy.Tifrunner.gnm1.ann1.L6V7JZ	Arachis hypogaea	Ⅰ
arahy.Tifrunner.gnm1.ann1.LZ85EL	Arachis hypogaea	Ⅰ
arahy.Tifrunner.gnm1.ann1.Q47K02	Arachis hypogaea	Ⅰ
arahy.Tifrunner.gnm1.ann1.R2I5HX	Arachis hypogaea	Ⅰ
arahy.Tifrunner.gnm1.ann1.SXMW95	Arachis hypogaea	Ⅰ
arahy.Tifrunner.gnm1.ann1.TG5IZ1	Arachis hypogaea	Ⅰ
arahy.Tifrunner.gnm1.ann1.V87UGU	Arachis hypogaea	Ⅰ
arahy.Tifrunner.gnm1.ann1.VLR49I	Arachis hypogaea	Ⅰ
arahy.Tifrunner.gnm1.ann1.W1607K	Arachis hypogaea	Ⅰ
arahy.Tifrunner.gnm1.ann1.WILW72	Arachis hypogaea	Ⅰ
arahy.Tifrunner.gnm1.ann1.WV775P	Arachis hypogaea	Ⅰ
arahy.Tifrunner.gnm1.ann1.XIGQ39	Arachis hypogaea	Ⅰ
arahy.Tifrunner.gnm1.ann1.Y2ESNI	Arachis hypogaea	Ⅰ
arahy.Tifrunner.gnm1.ann1.Y4LYPQ	Arachis hypogaea	Ⅰ
arahy.Tifrunner.gnm1.ann1.ZYC5JB	Arachis hypogaea	Ⅰ
AT2G38100	Arabidopsis thaliana	Ⅰ
AT1G22540	Arabidopsis thaliana	Ⅰ
AT1G22550	Arabidopsis thaliana	Ⅰ
AT1G22570	Arabidopsis thaliana	Ⅰ
AT1G72120	Arabidopsis thaliana	Ⅰ
AT1G72125	Arabidopsis thaliana	Ⅰ
AT1G72130	Arabidopsis thaliana	Ⅰ
AT1G72140	Arabidopsis thaliana	Ⅰ
AT2G37900	Arabidopsis thaliana	Ⅰ
AT2G40460	Arabidopsis thaliana	Ⅰ
AT3G01350	Arabidopsis thaliana	Ⅰ
AT3G53960	Arabidopsis thaliana	Ⅰ
AT3G54450	Arabidopsis thaliana	Ⅰ
AT5G14940	Arabidopsis thaliana	Ⅰ
AT5G46040	Arabidopsis thaliana	Ⅰ
AT5G46050	Arabidopsis thaliana	Ⅰ
GLYMA01G105000	Glycine max	Ⅰ
GLYMA02G003400	Glycine max	Ⅰ
GLYMA02G259400	Glycine max	Ⅰ
GLYMA03G064000	Glycine max	Ⅰ
GLYMA03G072100	Glycine max	Ⅰ
GLYMA03G165900	Glycine max	Ⅰ
GLYMA04G220700	Glycine max	Ⅰ
GLYMA04G256300	Glycine max	Ⅰ
GLYMA06G145200	Glycine max	Ⅰ
GLYMA07G139100	Glycine max	Ⅰ
GLYMA10G005300	Glycine max	Ⅰ
GLYMA10G005400	Glycine max	Ⅰ
GLYMA10G183900	Glycine max	Ⅰ
GLYMA11G223900	Glycine max	Ⅰ
GLYMA11G224200	Glycine max	Ⅰ
GLYMA11G224400	Glycine max	Ⅰ
GLYMA11G224500	Glycine max	Ⅰ
GLYMA11G235200	Glycine max	Ⅰ
GLYMA12G001700	Glycine max	Ⅰ
GLYMA13G068200	Glycine max	Ⅰ
GLYMA13G197500	Glycine max	Ⅰ
GLYMA15G236100	Glycine max	Ⅰ
GLYMA18G021700	Glycine max	Ⅰ
GLYMA18G033700	Glycine max	Ⅰ
GLYMA18G033800	Glycine max	Ⅰ
GLYMA18G033900	Glycine max	Ⅰ
GLYMA18G034000	Glycine max	Ⅰ
GLYMA18G189600	Glycine max	Ⅰ
GLYMA19G015800	Glycine max	Ⅰ
GLYMA19G167000	Glycine max	Ⅰ
GLYMA19G167100	Glycine max	Ⅰ
GLYMA20G206300	Glycine max	Ⅰ
LOC_Os01g65110	Oryza sativa	Ⅰ
LOC_Os01g65100	Oryza sativa	Ⅰ
LOC_Os01g65140	Oryza sativa	Ⅰ
LOC_Os01g65150	Oryza sativa	Ⅰ
LOC_Os02g52060	Oryza sativa	Ⅰ
LOC_Os02g31980	Oryza sativa	Ⅰ
LOC_Os09g16150	Oryza sativa	Ⅰ
LOC_Os07g26450	Oryza sativa	Ⅰ
LOC_Os01g65120	Oryza sativa	Ⅰ
LOC_Os01g65169	Oryza sativa	Ⅰ
LOC_Os01g65190	Oryza sativa	Ⅰ
LOC_Os10g05780	Oryza sativa	Ⅰ
LOC_Os01g65200	Oryza sativa	Ⅰ
LOC_Os01g65210	Oryza sativa	Ⅰ
LOC_Os03g04570	Oryza sativa	Ⅰ
LOC_Os03g60850	Oryza sativa	Ⅰ
LOC_Os01g28980	Oryza sativa	Ⅰ
LOC_Os05g27010	Oryza sativa	Ⅰ
LOC_Os05g35594	Oryza sativa	Ⅰ
LOC_Os04g59480	Oryza sativa	Ⅰ
LOC_Os08g41590	Oryza sativa	Ⅰ
LOC_Os05g35650	Oryza sativa	Ⅰ
LOC_Os06g13200	Oryza sativa	Ⅰ
LOC_Os06g13210	Oryza sativa	Ⅰ
LOC_Os10g33170	Oryza sativa	Ⅰ
LOC_Os10g33210	Oryza sativa	Ⅰ
Sb3001G032000	Sorghum bicolor	Ⅰ
Sb3001G223100	Sorghum bicolor	Ⅰ
Sb3001G223200	Sorghum bicolor	Ⅰ
Sb3001G511000	Sorghum bicolor	Ⅰ
Sb3003G371000	Sorghum bicolor	Ⅰ
Sb3003G371100	Sorghum bicolor	Ⅰ
Sb3003G371250	Sorghum bicolor	Ⅰ
Sb3003G371400	Sorghum bicolor	Ⅰ
Sb3003G371750	Sorghum bicolor	Ⅰ
Sb3003G372000	Sorghum bicolor	Ⅰ
Sb3004G243200	Sorghum bicolor	Ⅰ
Sb3006G279700	Sorghum bicolor	Ⅰ
Sb3007G213200	Sorghum bicolor	Ⅰ
Sb3009G101800	Sorghum bicolor	Ⅰ
Sb3009G148800	Sorghum bicolor	Ⅰ
Sb3009G148900	Sorghum bicolor	Ⅰ
Sb3010G099700	Sorghum bicolor	Ⅰ
Zm00001d010195	Zea mays	Ⅰ
Zm00001d012259	Zea mays	Ⅰ
Zm00001d012953	Zea mays	Ⅰ
Zm00001d014060	Zea mays	Ⅰ
Zm00001d026695	Zea mays	Ⅰ
Zm00001d027593	Zea mays	Ⅰ
Zm00001d031413	Zea mays	Ⅰ
Zm00001d032740	Zea mays	Ⅰ
Zm00001d032744	Zea mays	Ⅰ
Zm00001d034674	Zea mays	Ⅰ
Zm00001d038333	Zea mays	Ⅰ
Zm00001d038334	Zea mays	Ⅰ
Zm00001d042684	Zea mays	Ⅰ
Zm00001d044768	Zea mays	Ⅰ
Zm00001d052876	Zea mays	Ⅰ
arahy.Tifrunner.gnm1.ann1.0X1Y55	Arachis hypogaea	Ⅱ
arahy.Tifrunner.gnm1.ann1.3DT8QY	Arachis hypogaea	Ⅱ
arahy.Tifrunner.gnm1.ann1.8LB7BZ	Arachis hypogaea	Ⅱ
arahy.Tifrunner.gnm1.ann1.9X74ZG	Arachis hypogaea	Ⅱ
arahy.Tifrunner.gnm1.ann1.BCQZ8L	Arachis hypogaea	Ⅱ
arahy.Tifrunner.gnm1.ann1.BELI5P	Arachis hypogaea	Ⅱ
arahy.Tifrunner.gnm1.ann1.BUE60H	Arachis hypogaea	Ⅱ
arahy.Tifrunner.gnm1.ann1.D8JT6M	Arachis hypogaea	Ⅱ
arahy.Tifrunner.gnm1.ann1.F0CS9A	Arachis hypogaea	Ⅱ
arahy.Tifrunner.gnm1.ann1.GIRG4P	Arachis hypogaea	Ⅱ
arahy.Tifrunner.gnm1.ann1.HIUE3G	Arachis hypogaea	Ⅱ
arahy.Tifrunner.gnm1.ann1.JN3EDT	Arachis hypogaea	Ⅱ
arahy.Tifrunner.gnm1.ann1.K6PP8H	Arachis hypogaea	Ⅱ
arahy.Tifrunner.gnm1.ann1.N7874Q	Arachis hypogaea	Ⅱ
arahy.Tifrunner.gnm1.ann1.N8WSNB	Arachis hypogaea	Ⅱ
arahy.Tifrunner.gnm1.ann1.S82CNL	Arachis hypogaea	Ⅱ
arahy.Tifrunner.gnm1.ann1.V020SN	Arachis hypogaea	Ⅱ
arahy.Tifrunner.gnm1.ann1.W5Q7UV	Arachis hypogaea	Ⅱ
arahy.Tifrunner.gnm1.ann1.YS5TEC	Arachis hypogaea	Ⅱ
arahy.Tifrunner.gnm1.ann1.Z7F4DY	Arachis hypogaea	Ⅱ
AT1G27040	Arabidopsis thaliana	Ⅱ
AT1G33440	Arabidopsis thaliana	Ⅱ
AT1G59740	Arabidopsis thaliana	Ⅱ
AT1G69850	Arabidopsis thaliana	Ⅱ
AT3G25260	Arabidopsis thaliana	Ⅱ
AT3G25280	Arabidopsis thaliana	Ⅱ
AT5G62730	Arabidopsis thaliana	Ⅱ
GLYMA01G042100	Glycine max	Ⅱ
GLYMA02G022200	Glycine max	Ⅱ
GLYMA03G227500	Glycine max	Ⅱ
GLYMA04G036100	Glycine max	Ⅱ
GLYMA05G029900	Glycine max	Ⅱ
GLYMA05G163000	Glycine max	Ⅱ
GLYMA06G036200	Glycine max	Ⅱ
GLYMA07G272600	Glycine max	Ⅱ
GLYMA08G120500	Glycine max	Ⅱ
GLYMA08G296000	Glycine max	Ⅱ
GLYMA08G296100	Glycine max	Ⅱ
GLYMA10G142000	Glycine max	Ⅱ
GLYMA12G163800	Glycine max	Ⅱ
GLYMA13G116900	Glycine max	Ⅱ
GLYMA13G223800	Glycine max	Ⅱ
GLYMA15G088200	Glycine max	Ⅱ
GLYMA17G001800	Glycine max	Ⅱ
GLYMA17G043000	Glycine max	Ⅱ
GLYMA17G096800	Glycine max	Ⅱ
GLYMA18G126500	Glycine max	Ⅱ
GLYMA19G224400	Glycine max	Ⅱ
GLYMA20G090400	Glycine max	Ⅱ
LOC_Os01g54515	Oryza sativa	Ⅱ
LOC_Os04g36040	Oryza sativa	Ⅱ
LOC_Os04g41400	Oryza sativa	Ⅱ
LOC_Os04g41410	Oryza sativa	Ⅱ
LOC_Os04g41450	Oryza sativa	Ⅱ
LOC_Os06g38294	Oryza sativa	Ⅱ
LOC_Os11g12740	Oryza sativa	Ⅱ
LOC_Os11g17970	Oryza sativa	Ⅱ
LOC_Os11g18110	Oryza sativa	Ⅱ
LOC_Os11g18044	Oryza sativa	Ⅱ
LOC_Os12g12934	Oryza sativa	Ⅱ
Sb3003G295500	Sorghum bicolor	Ⅱ
Sb3005G090600	Sorghum bicolor	Ⅱ
Sb3005G107400	Sorghum bicolor	Ⅱ
Sb3005G107500	Sorghum bicolor	Ⅱ
Sb3006G089300	Sorghum bicolor	Ⅱ
Sb3006G130400	Sorghum bicolor	Ⅱ
Sb3006G130501	Sorghum bicolor	Ⅱ
Sb3006G130600	Sorghum bicolor	Ⅱ
Sb3006G130700	Sorghum bicolor	Ⅱ
Sb3006G155200	Sorghum bicolor	Ⅱ
Sb3007G064500	Sorghum bicolor	Ⅱ
Sb3007G081300	Sorghum bicolor	Ⅱ
Sb3008G081200	Sorghum bicolor	Ⅱ
Sb3008G081400	Sorghum bicolor	Ⅱ
Sb3008G081500	Sorghum bicolor	Ⅱ
Sb3010G175900	Sorghum bicolor	Ⅱ
Zm00001d003208	Zea mays	Ⅱ
Zm00001d003603	Zea mays	Ⅱ
Zm00001d004621	Zea mays	Ⅱ
Zm00001d007255	Zea mays	Ⅱ
Zm00001d025748	Zea mays	Ⅱ
Zm00001d036941	Zea mays	Ⅱ
Zm00001d036942	Zea mays	Ⅱ
Zm00001d041163	Zea mays	Ⅱ
Zm00001d043463	Zea mays	Ⅱ
Zm00001d046383	Zea mays	Ⅱ
Zm00001d049349	Zea mays	Ⅱ
arahy.Tifrunner.gnm1.ann1.08RSMA	Arachis hypogaea	Ⅲ
arahy.Tifrunner.gnm1.ann1.4XB3WF	Arachis hypogaea	Ⅲ
arahy.Tifrunner.gnm1.ann1.6X8F5T	Arachis hypogaea	Ⅲ
arahy.Tifrunner.gnm1.ann1.9R1SIR	Arachis hypogaea	Ⅲ
arahy.Tifrunner.gnm1.ann1.B2S0ZF	Arachis hypogaea	Ⅲ
arahy.Tifrunner.gnm1.ann1.B6BKJY	Arachis hypogaea	Ⅲ
arahy.Tifrunner.gnm1.ann1.BA10YE	Arachis hypogaea	Ⅲ
arahy.Tifrunner.gnm1.ann1.CDI55T	Arachis hypogaea	Ⅲ
arahy.Tifrunner.gnm1.ann1.EIBT4Y	Arachis hypogaea	Ⅲ
arahy.Tifrunner.gnm1.ann1.JGU2U8	Arachis hypogaea	Ⅲ
arahy.Tifrunner.gnm1.ann1.JNL70L	Arachis hypogaea	Ⅲ
arahy.Tifrunner.gnm1.ann1.L7U4FS	Arachis hypogaea	Ⅲ
arahy.Tifrunner.gnm1.ann1.LT1T36	Arachis hypogaea	Ⅲ
arahy.Tifrunner.gnm1.ann1.M42AW0	Arachis hypogaea	Ⅲ
arahy.Tifrunner.gnm1.ann1.PEJ957	Arachis hypogaea	Ⅲ
arahy.Tifrunner.gnm1.ann1.Q9GFR9	Arachis hypogaea	Ⅲ
arahy.Tifrunner.gnm1.ann1.UG3LB6	Arachis hypogaea	Ⅲ
arahy.Tifrunner.gnm1.ann1.UVA2LA	Arachis hypogaea	Ⅲ
arahy.Tifrunner.gnm1.ann1.UW3GPF	Arachis hypogaea	Ⅲ
arahy.Tifrunner.gnm1.ann1.YRJ0LE	Arachis hypogaea	Ⅲ
arahy.Tifrunner.gnm1.ann1.YXC49N	Arachis hypogaea	Ⅲ
AT1G32450	Arabidopsis thaliana	Ⅲ
AT1G62200	Arabidopsis thaliana	Ⅲ
AT2G02020	Arabidopsis thaliana	Ⅲ
AT2G02040	Arabidopsis thaliana	Ⅲ
AT3G54140	Arabidopsis thaliana	Ⅲ
AT4G21680	Arabidopsis thaliana	Ⅲ
AT5G01180	Arabidopsis thaliana	Ⅲ
AT5G19640	Arabidopsis thaliana	Ⅲ
GLYMA01G112500	Glycine max	Ⅲ
GLYMA01G200100	Glycine max	Ⅲ
GLYMA02G224600	Glycine max	Ⅲ
GLYMA05G061000	Glycine max	Ⅲ
GLYMA05G070600	Glycine max	Ⅲ
GLYMA05G136200	Glycine max	Ⅲ
GLYMA05G136300	Glycine max	Ⅲ
GLYMA05G136400	Glycine max	Ⅲ
GLYMA07G145900	Glycine max	Ⅲ
GLYMA08G091600	Glycine max	Ⅲ
GLYMA08G148000	Glycine max	Ⅲ
GLYMA08G361300	Glycine max	Ⅲ
GLYMA09G237600	Glycine max	Ⅲ
GLYMA09G237700	Glycine max	Ⅲ
GLYMA10G296600	Glycine max	Ⅲ
GLYMA11G042000	Glycine max	Ⅲ
GLYMA11G176800	Glycine max	Ⅲ
GLYMA14G191300	Glycine max	Ⅲ
GLYMA17G153300	Glycine max	Ⅲ
GLYMA18G064900	Glycine max	Ⅲ
GLYMA18G259900	Glycine max	Ⅲ
GLYMA18G260000	Glycine max	Ⅲ
GLYMA18G300400	Glycine max	Ⅲ
GLYMA20G247400	Glycine max	Ⅲ
LOC_Os01g04950	Oryza sativa	Ⅲ
LOC_Os01g67630	Oryza sativa	Ⅲ
LOC_Os01g67640	Oryza sativa	Ⅲ
LOC_Os03g17770	Oryza sativa	Ⅲ
LOC_Os12g15600	Oryza sativa	Ⅲ
LOC_Os12g05030	Oryza sativa	Ⅲ
LOC_Os04g34640	Oryza sativa	Ⅲ
LOC_Os02g46460	Oryza sativa	Ⅲ
LOC_Os02g47090	Oryza sativa	Ⅲ
LOC_Os02g48570	Oryza sativa	Ⅲ
LOC_Os03g13240	Oryza sativa	Ⅲ
LOC_Os03g13250	Oryza sativa	Ⅲ
LOC_Os03g13274	Oryza sativa	Ⅲ
LOC_Os03g51050	Oryza sativa	Ⅲ
LOC_Os04g50930	Oryza sativa	Ⅲ
LOC_Os12g13790	Oryza sativa	Ⅲ
LOC_Os04g50940	Oryza sativa	Ⅲ
LOC_Os04g50950	Oryza sativa	Ⅲ
LOC_Os06g21900	Oryza sativa	Ⅲ
LOC_Os06g49210	Oryza sativa	Ⅲ
LOC_Os06g49220	Oryza sativa	Ⅲ
LOC_Os06g49240	Oryza sativa	Ⅲ
LOC_Os06g49250	Oryza sativa	Ⅲ
LOC_Os07g01070	Oryza sativa	Ⅲ
LOC_Os07g41250	Oryza sativa	Ⅲ
LOC_Os10g02080	Oryza sativa	Ⅲ
LOC_Os10g02100	Oryza sativa	Ⅲ
LOC_Os10g02210	Oryza sativa	Ⅲ
LOC_Os10g02220	Oryza sativa	Ⅲ
LOC_Os10g02240	Oryza sativa	Ⅲ
LOC_Os10g02260	Oryza sativa	Ⅲ
LOC_Os10g02340	Oryza sativa	Ⅲ
LOC_Os10g22560	Oryza sativa	Ⅲ
LOC_Os10g42870	Oryza sativa	Ⅲ
LOC_Os10g42900	Oryza sativa	Ⅲ
Sb3002G091800	Sorghum bicolor	Ⅲ
Sb3001G111150	Sorghum bicolor	Ⅲ
Sb3001G275500	Sorghum bicolor	Ⅲ
Sb3001G275600	Sorghum bicolor	Ⅲ
Sb3001G275800	Sorghum bicolor	Ⅲ
Sb3001G276100	Sorghum bicolor	Ⅲ
Sb3001G276300	Sorghum bicolor	Ⅲ
Sb3001G276400	Sorghum bicolor	Ⅲ
Sb3001G276600	Sorghum bicolor	Ⅲ
Sb3001G276700	Sorghum bicolor	Ⅲ
Sb3001G276800	Sorghum bicolor	Ⅲ
Sb3001G282000	Sorghum bicolor	Ⅲ
Sb3001G282100	Sorghum bicolor	Ⅲ
Sb3001G443900	Sorghum bicolor	Ⅲ
Sb3001G444000	Sorghum bicolor	Ⅲ
Sb3001G444100	Sorghum bicolor	Ⅲ
Sb3002G000800	Sorghum bicolor	Ⅲ
Sb3002G367700	Sorghum bicolor	Ⅲ
Sb3003G076200	Sorghum bicolor	Ⅲ
Sb3003G392700	Sorghum bicolor	Ⅲ
Sb3004G260500	Sorghum bicolor	Ⅲ
Sb3004G276200	Sorghum bicolor	Ⅲ
Sb3006G201100	Sorghum bicolor	Ⅲ
Sb3006G201200	Sorghum bicolor	Ⅲ
Sb3010G133100	Sorghum bicolor	Ⅲ
Zm00001d000071	Zea mays	Ⅲ
Zm00001d000072	Zea mays	Ⅲ
Zm00001d006823	Zea mays	Ⅲ
Zm00001d008604	Zea mays	Ⅲ
Zm00001d012138	Zea mays	Ⅲ
Zm00001d017666	Zea mays	Ⅲ
Zm00001d017713	Zea mays	Ⅲ
Zm00001d017714	Zea mays	Ⅲ
Zm00001d019294	Zea mays	Ⅲ
Zm00001d020199	Zea mays	Ⅲ
Zm00001d026221	Zea mays	Ⅲ
Zm00001d028354	Zea mays	Ⅲ
Zm00001d028355	Zea mays	Ⅲ
Zm00001d030158	Zea mays	Ⅲ
Zm00001d030159	Zea mays	Ⅲ
Zm00001d030233	Zea mays	Ⅲ
Zm00001d030234	Zea mays	Ⅲ
Zm00001d030235	Zea mays	Ⅲ
Zm00001d033800	Zea mays	Ⅲ
Zm00001d042473	Zea mays	Ⅲ
Zm00001d051548	Zea mays	Ⅲ
Zm00001d051637	Zea mays	Ⅲ
arahy.Tifrunner.gnm1.ann1.0YB7S3	Arachis hypogaea	Ⅳ
arahy.Tifrunner.gnm1.ann1.26IAC2	Arachis hypogaea	Ⅳ
arahy.Tifrunner.gnm1.ann1.2PCJ08	Arachis hypogaea	Ⅳ
arahy.Tifrunner.gnm1.ann1.2W3JFS	Arachis hypogaea	Ⅳ
arahy.Tifrunner.gnm1.ann1.4F0LG2	Arachis hypogaea	Ⅳ
arahy.Tifrunner.gnm1.ann1.5K9V6V	Arachis hypogaea	Ⅳ
arahy.Tifrunner.gnm1.ann1.5YKU94	Arachis hypogaea	Ⅳ
arahy.Tifrunner.gnm1.ann1.77X3JE	Arachis hypogaea	Ⅳ
arahy.Tifrunner.gnm1.ann1.7LP25W	Arachis hypogaea	Ⅳ
arahy.Tifrunner.gnm1.ann1.7MB425	Arachis hypogaea	Ⅳ
arahy.Tifrunner.gnm1.ann1.82SVBS	Arachis hypogaea	Ⅳ
arahy.Tifrunner.gnm1.ann1.845H1J	Arachis hypogaea	Ⅳ
arahy.Tifrunner.gnm1.ann1.8D42MP	Arachis hypogaea	Ⅳ
arahy.Tifrunner.gnm1.ann1.957CJD	Arachis hypogaea	Ⅳ
arahy.Tifrunner.gnm1.ann1.9LA4BC	Arachis hypogaea	Ⅳ
arahy.Tifrunner.gnm1.ann1.9U5P9R	Arachis hypogaea	Ⅳ
arahy.Tifrunner.gnm1.ann1.A0205P	Arachis hypogaea	Ⅳ
arahy.Tifrunner.gnm1.ann1.AD012R	Arachis hypogaea	Ⅳ
arahy.Tifrunner.gnm1.ann1.AVM4A3	Arachis hypogaea	Ⅳ
arahy.Tifrunner.gnm1.ann1.AX27ML	Arachis hypogaea	Ⅳ
arahy.Tifrunner.gnm1.ann1.BAYH66	Arachis hypogaea	Ⅳ
arahy.Tifrunner.gnm1.ann1.BFP0WX	Arachis hypogaea	Ⅳ
arahy.Tifrunner.gnm1.ann1.DS72B3	Arachis hypogaea	Ⅳ
arahy.Tifrunner.gnm1.ann1.EXN1BD	Arachis hypogaea	Ⅳ
arahy.Tifrunner.gnm1.ann1.FU37Q3	Arachis hypogaea	Ⅳ
arahy.Tifrunner.gnm1.ann1.G1G8LF	Arachis hypogaea	Ⅳ
arahy.Tifrunner.gnm1.ann1.G66UKR	Arachis hypogaea	Ⅳ
arahy.Tifrunner.gnm1.ann1.H39Q46	Arachis hypogaea	Ⅳ
arahy.Tifrunner.gnm1.ann1.H5ITG5	Arachis hypogaea	Ⅳ
arahy.Tifrunner.gnm1.ann1.IT02W3	Arachis hypogaea	Ⅳ
arahy.Tifrunner.gnm1.ann1.J17271	Arachis hypogaea	Ⅳ
arahy.Tifrunner.gnm1.ann1.JLWB2C	Arachis hypogaea	Ⅳ
arahy.Tifrunner.gnm1.ann1.JQHT3I	Arachis hypogaea	Ⅳ
arahy.Tifrunner.gnm1.ann1.JVMY1L	Arachis hypogaea	Ⅳ
arahy.Tifrunner.gnm1.ann1.KPI65P	Arachis hypogaea	Ⅳ
arahy.Tifrunner.gnm1.ann1.MV0Q13	Arachis hypogaea	Ⅳ
arahy.Tifrunner.gnm1.ann1.N6VT35	Arachis hypogaea	Ⅳ
arahy.Tifrunner.gnm1.ann1.NQMD1S	Arachis hypogaea	Ⅳ
arahy.Tifrunner.gnm1.ann1.PK8SC9	Arachis hypogaea	Ⅳ
arahy.Tifrunner.gnm1.ann1.PPX5M3	Arachis hypogaea	Ⅳ
arahy.Tifrunner.gnm1.ann1.Q1TRXT	Arachis hypogaea	Ⅳ
arahy.Tifrunner.gnm1.ann1.RY5C40	Arachis hypogaea	Ⅳ
arahy.Tifrunner.gnm1.ann1.S5L7UT	Arachis hypogaea	Ⅳ
arahy.Tifrunner.gnm1.ann1.S5NMZW	Arachis hypogaea	Ⅳ
arahy.Tifrunner.gnm1.ann1.SXX897	Arachis hypogaea	Ⅳ
arahy.Tifrunner.gnm1.ann1.TFF6CD	Arachis hypogaea	Ⅳ
arahy.Tifrunner.gnm1.ann1.TY8HHB	Arachis hypogaea	Ⅳ
arahy.Tifrunner.gnm1.ann1.V08E5G	Arachis hypogaea	Ⅳ
arahy.Tifrunner.gnm1.ann1.VQ0B27	Arachis hypogaea	Ⅳ
arahy.Tifrunner.gnm1.ann1.X3UFUD	Arachis hypogaea	Ⅳ
arahy.Tifrunner.gnm1.ann1.Y6X7DL	Arachis hypogaea	Ⅳ
arahy.Tifrunner.gnm1.ann1.YB6FQL	Arachis hypogaea	Ⅳ
AT1G12110	Arabidopsis thaliana	Ⅳ
AT1G18880	Arabidopsis thaliana	Ⅳ
AT1G27080	Arabidopsis thaliana	Ⅳ
AT1G52190	Arabidopsis thaliana	Ⅳ
AT1G68570	Arabidopsis thaliana	Ⅳ
AT1G69860	Arabidopsis thaliana	Ⅳ
AT1G69870	Arabidopsis thaliana	Ⅳ
AT2G26690	Arabidopsis thaliana	Ⅳ
AT3G16180	Arabidopsis thaliana	Ⅳ
AT3G21670	Arabidopsis thaliana	Ⅳ
AT3G45650	Arabidopsis thaliana	Ⅳ
AT3G45660	Arabidopsis thaliana	Ⅳ
AT3G45680	Arabidopsis thaliana	Ⅳ
AT3G45690	Arabidopsis thaliana	Ⅳ
AT3G45700	Arabidopsis thaliana	Ⅳ
AT3G45710	Arabidopsis thaliana	Ⅳ
AT3G45720	Arabidopsis thaliana	Ⅳ
AT3G47960	Arabidopsis thaliana	Ⅳ
AT5G13400	Arabidopsis thaliana	Ⅳ
AT5G28470	Arabidopsis thaliana	Ⅳ
AT5G62680	Arabidopsis thaliana	Ⅳ
GLYMA01G041400	Glycine max	Ⅳ
GLYMA01G081600	Glycine max	Ⅳ
GLYMA01G081700	Glycine max	Ⅳ
GLYMA01G210500	Glycine max	Ⅳ
GLYMA02G022700	Glycine max	Ⅳ
GLYMA02G269700	Glycine max	Ⅳ
GLYMA03G122500	Glycine max	Ⅳ
GLYMA03G122900	Glycine max	Ⅳ
GLYMA03G123000	Glycine max	Ⅳ
GLYMA04G028000	Glycine max	Ⅳ
GLYMA04G082700	Glycine max	Ⅳ
GLYMA05G030300	Glycine max	Ⅳ
GLYMA05G030400	Glycine max	Ⅳ
GLYMA05G030500	Glycine max	Ⅳ
GLYMA05G030600	Glycine max	Ⅳ
GLYMA05G056900	Glycine max	Ⅳ
GLYMA05G229700	Glycine max	Ⅳ
GLYMA07G018700	Glycine max	Ⅳ
GLYMA07G018800	Glycine max	Ⅳ
GLYMA08G037200	Glycine max	Ⅳ
GLYMA08G203900	Glycine max	Ⅳ
GLYMA08G204000	Glycine max	Ⅳ
GLYMA11G031500	Glycine max	Ⅳ
GLYMA13G167700	Glycine max	Ⅳ
GLYMA13G329500	Glycine max	Ⅳ
GLYMA14G047200	Glycine max	Ⅳ
GLYMA14G138200	Glycine max	Ⅳ
GLYMA15G016900	Glycine max	Ⅳ
GLYMA15G017000	Glycine max	Ⅳ
GLYMA17G096200	Glycine max	Ⅳ
GLYMA17G096300	Glycine max	Ⅳ
GLYMA17G096400	Glycine max	Ⅳ
GLYMA17G115300	Glycine max	Ⅳ
GLYMA17G139400	Glycine max	Ⅳ
GLYMA17G189300	Glycine max	Ⅳ
GLYMA17G194600	Glycine max	Ⅳ
GLYMA18G127100	Glycine max	Ⅳ
GLYMA18G127200	Glycine max	Ⅳ
GLYMA18G188900	Glycine max	Ⅳ
GLYMA18G299200	Glycine max	Ⅳ
GLYMA19G126600	Glycine max	Ⅳ
LOC_Os03g59450	Oryza sativa	Ⅳ
LOC_Os08g31700	Oryza sativa	Ⅳ
LOC_Os07g10820	Oryza sativa	Ⅳ
LOC_Os01g01360	Oryza sativa	Ⅳ
LOC_Os01g37590	Oryza sativa	Ⅳ
LOC_Os01g55600	Oryza sativa	Ⅳ
LOC_Os01g55610	Oryza sativa	Ⅳ
LOC_Os01g68510	Oryza sativa	Ⅳ
LOC_Os03g01290	Oryza sativa	Ⅳ
LOC_Os03g48180	Oryza sativa	Ⅳ
LOC_Os04g39030	Oryza sativa	Ⅳ
LOC_Os04g56560	Oryza sativa	Ⅳ
LOC_Os05g27304	Oryza sativa	Ⅳ
LOC_Os05g33960	Oryza sativa	Ⅳ
LOC_Os05g34000	Oryza sativa	Ⅳ
LOC_Os05g34010	Oryza sativa	Ⅳ
LOC_Os05g34030	Oryza sativa	Ⅳ
LOC_Os06g15370	Oryza sativa	Ⅳ
LOC_Os08g05910	Oryza sativa	Ⅳ
LOC_Os10g40600	Oryza sativa	Ⅳ
LOC_Os11g23890	Oryza sativa	Ⅳ
LOC_Os12g44100	Oryza sativa	Ⅳ
LOC_Os07g21960	Oryza sativa	Ⅳ
LOC_Os12g44110	Oryza sativa	Ⅳ
Sb3001G099400	Sorghum bicolor	Ⅳ
Sb3001G133900	Sorghum bicolor	Ⅳ
Sb3001G302800	Sorghum bicolor	Ⅳ
Sb3001G541900	Sorghum bicolor	Ⅳ
Sb3002G064800	Sorghum bicolor	Ⅳ
Sb3003G107100	Sorghum bicolor	Ⅳ
Sb3003G185100	Sorghum bicolor	Ⅳ
Sb3003G304000	Sorghum bicolor	Ⅳ
Sb3003G304100	Sorghum bicolor	Ⅳ
Sb3004G193000	Sorghum bicolor	Ⅳ
Sb3005G110466	Sorghum bicolor	Ⅳ
Sb3006G251200	Sorghum bicolor	Ⅳ
Sb3007G044300	Sorghum bicolor	Ⅳ
Sb3007G160900	Sorghum bicolor	Ⅳ
Sb3008G180300	Sorghum bicolor	Ⅳ
Sb3008G190200	Sorghum bicolor	Ⅳ
Sb3009G099000	Sorghum bicolor	Ⅳ
Sb3009G136500	Sorghum bicolor	Ⅳ
Sb3009G136600	Sorghum bicolor	Ⅳ
Sb3009G136700	Sorghum bicolor	Ⅳ
Sb3009G136800	Sorghum bicolor	Ⅳ
Sb3009G136900	Sorghum bicolor	Ⅳ
Sb3010G109200	Sorghum bicolor	Ⅳ
Sb3010G127800	Sorghum bicolor	Ⅳ
Zm00001d001976	Zea mays	Ⅳ
Zm00001d009399	Zea mays	Ⅳ
Zm00001d013529	Zea mays	Ⅳ
Zm00001d016982	Zea mays	Ⅳ
Zm00001d024587	Zea mays	Ⅳ
Zm00001d027285	Zea mays	Ⅳ
Zm00001d029932	Zea mays	Ⅳ
Zm00001d029933	Zea mays	Ⅳ
Zm00001d031213	Zea mays	Ⅳ
Zm00001d033528	Zea mays	Ⅳ
Zm00001d038181	Zea mays	Ⅳ
Zm00001d038185	Zea mays	Ⅳ
Zm00001d038186	Zea mays	Ⅳ
Zm00001d040201	Zea mays	Ⅳ
Zm00001d043374	Zea mays	Ⅳ
Zm00001d043375	Zea mays	Ⅳ
Zm00001d044529	Zea mays	Ⅳ
Zm00001d045667	Zea mays	Ⅳ
Zm00001d050456	Zea mays	Ⅳ
