# Supplementary material for: Genome-wide identification of the peptide transporter family in rice and analysis of the PTR expression modulation in two near-isogenic lines with different nitrogen use efficiency
Source: BMC Plant Biol. 2020 May 6;20:193. doi: 10.1186/s12870-020-02419-y (PMC7203820; doi:10.1186/s12870-020-02419-y)
Supplement: Supplementary file 7 — Additional file 7 Table S7. Ka/Ks ratio of PTR gene pairs in rice. [file 12870_2020_2419_MOESM7_ESM.xlsx]

## Sheet: Sheet1
Table S7 Ka/Ks ratio of PTR gene pairs in rice
Gene ID	Gene ID	Ka	Ks	Ka/Ks
LOC_Os01g65150	LOC_Os02g47090	0.72	0.71	1
LOC_Os01g65150	LOC_Os02g48570	0.66	0.81	0.81
LOC_Os01g65150	LOC_Os03g01290	0.66	0.8	0.82
LOC_Os01g65150	LOC_Os03g04570	0.62	0.66	0.94
LOC_Os01g65150	LOC_Os03g48180	0.74	0.7	1.06
LOC_Os01g65150	LOC_Os03g60850	0.64	0.64	1
LOC_Os01g65150	LOC_Os04g36040	0.71	0.57	1.24
LOC_Os01g65150	LOC_Os04g39030	0.69	0.75	0.91
LOC_Os01g65150	LOC_Os04g41400	0.8	1.16	0.69
LOC_Os01g65150	LOC_Os04g41410	0.85	2.24	0.38
LOC_Os01g65150	LOC_Os04g41450	0.82	3.56	0.23
LOC_Os01g65150	LOC_Os04g50930	0.73	0.92	0.79
LOC_Os01g65150	LOC_Os04g50940	0.74	0.74	1.01
LOC_Os01g65150	LOC_Os04g50950	0.75	0.83	0.91
LOC_Os01g65150	LOC_Os04g56560	0.72	0.68	1.07
LOC_Os01g65150	LOC_Os04g59480	0.44	0.7	0.63
LOC_Os01g65150	LOC_Os05g27010	0.56	0.61	0.92
LOC_Os01g65150	LOC_Os05g27304	0.83	0.72	1.16
LOC_Os01g65150	LOC_Os05g33960	0.69	0.74	0.94
LOC_Os01g65150	LOC_Os05g34000	0.97	1.34	0.73
LOC_Os01g65150	LOC_Os05g34010	0.71	0.74	0.96
LOC_Os01g65150	LOC_Os05g34030	0.67	0.67	1
LOC_Os01g65150	LOC_Os05g35594	0.47	0.68	0.69
LOC_Os01g65150	LOC_Os05g35650	0.44	0.58	0.77
LOC_Os01g65150	LOC_Os06g13200	0.59	0.71	0.83
LOC_Os01g65150	LOC_Os06g13210	0.57	0.74	0.77
LOC_Os01g65150	LOC_Os06g15370	0.68	0.77	0.89
LOC_Os01g65150	LOC_Os06g21900	0.67	0.74	0.92
LOC_Os01g65150	LOC_Os06g38294	0.71	0.66	1.08
LOC_Os01g65150	LOC_Os06g49220	0.63	0.99	0.64
LOC_Os01g65150	LOC_Os06g49240	0.65	0.84	0.76
LOC_Os01g65150	LOC_Os06g49250	0.65	0.82	0.79
LOC_Os01g65150	LOC_Os07g01070	0.61	0.78	0.78
LOC_Os01g65150	LOC_Os07g10820	1.05	3.32	0.32
LOC_Os01g65150	LOC_Os07g41250	0.72	2.31	0.31
LOC_Os01g65150	LOC_Os08g05910	0.66	0.64	1.03
LOC_Os01g65150	LOC_Os08g31700	1.07	1.01	1.07
LOC_Os01g65150	LOC_Os08g41590	0.44	0.78	0.56
LOC_Os01g65150	LOC_Os10g02080	0.6	0.7	0.85
LOC_Os01g65150	LOC_Os10g02100	0.69	0.94	0.73
LOC_Os01g65150	LOC_Os10g02210	0.67	1.35	0.5
LOC_Os01g65150	LOC_Os10g02220	0.65	1.36	0.48
LOC_Os01g65150	LOC_Os10g02240	0.63	1.03	0.61
LOC_Os01g65150	LOC_Os10g02260	0.7	3.3	0.21
LOC_Os01g65150	LOC_Os10g02340	0.6	0.81	0.75
LOC_Os01g65150	LOC_Os10g05780	0.21	0.33	0.65
LOC_Os01g65150	LOC_Os10g22560	0.66	1.23	0.54
LOC_Os01g65150	LOC_Os10g33170	0.62	0.65	0.95
LOC_Os01g65150	LOC_Os10g33210	0.66	0.61	1.09
LOC_Os01g65150	LOC_Os10g40600	0.65	0.6	1.09
LOC_Os01g65150	LOC_Os10g42870	0.7	1.27	0.55
LOC_Os01g65150	LOC_Os10g42900	0.77	0.98	0.78
LOC_Os01g65150	LOC_Os11g12740	0.73	0.68	1.07
LOC_Os01g65150	LOC_Os11g17970	0.8	0.79	1
LOC_Os01g65150	LOC_Os11g18044	0.8	0.93	0.87
LOC_Os01g65150	LOC_Os11g18110	0.81	1.16	0.7
LOC_Os01g65150	LOC_Os12g12934	0.73	0.74	1
LOC_Os01g65150	LOC_Os12g13790	0.87	1	0.88
LOC_Os01g65150	LOC_Os12g44100	0.67	0.76	0.88
LOC_Os01g65150	LOC_Os12g44110	0.71	0.83	0.85
LOC_Os01g65169	LOC_Os01g65190	0.16	0.21	0.77
LOC_Os01g65169	LOC_Os01g65200	0.45	2.53	0.18
LOC_Os01g65169	LOC_Os01g65210	0.46	1.36	0.34
LOC_Os01g65169	LOC_Os01g67630	0.61	0.66	0.92
LOC_Os01g65169	LOC_Os01g67640	0.58	0.6	0.96
LOC_Os01g65169	LOC_Os02g46460	0.69	0.74	0.93
LOC_Os01g65169	LOC_Os02g47090	0.74	0.78	0.95
LOC_Os01g65169	LOC_Os02g48570	0.67	0.85	0.79
LOC_Os01g65169	LOC_Os03g01290	0.71	0.78	0.91
LOC_Os01g65169	LOC_Os03g04570	0.64	0.65	0.98
LOC_Os01g65169	LOC_Os03g48180	0.78	0.74	1.06
LOC_Os01g65169	LOC_Os03g60850	0.64	0.74	0.87
LOC_Os01g65169	LOC_Os04g36040	0.69	0.61	1.12
LOC_Os01g65169	LOC_Os04g39030	0.65	0.83	0.79
LOC_Os01g65169	LOC_Os04g41400	0.8	1.16	0.69
LOC_Os01g65169	LOC_Os04g41410	0.88	2.37	0.37
LOC_Os01g65169	LOC_Os04g41450	0.84	3.6	0.23
LOC_Os01g65169	LOC_Os04g50930	0.73	0.95	0.77
LOC_Os01g65169	LOC_Os04g50940	0.8	0.79	1.01
LOC_Os01g65169	LOC_Os04g50950	0.79	0.86	0.91
LOC_Os01g65169	LOC_Os04g56560	0.76	0.75	1.01
LOC_Os01g65169	LOC_Os04g59480	0.48	0.71	0.68
LOC_Os01g65169	LOC_Os05g27010	0.63	0.58	1.09
LOC_Os01g65169	LOC_Os05g27304	0.86	0.74	1.17
LOC_Os01g65169	LOC_Os05g33960	0.73	0.73	1.01
LOC_Os01g65169	LOC_Os05g34000	1	1.3	0.77
LOC_Os01g65169	LOC_Os05g34010	0.68	0.69	0.99
LOC_Os01g65169	LOC_Os05g34030	0.65	0.7	0.94
LOC_Os01g65169	LOC_Os05g35594	0.48	0.68	0.71
LOC_Os01g65169	LOC_Os05g35650	0.42	0.56	0.75
LOC_Os01g65169	LOC_Os06g13200	0.56	0.69	0.8
LOC_Os01g65169	LOC_Os06g13210	0.53	0.78	0.68
LOC_Os01g65169	LOC_Os06g15370	0.67	0.84	0.8
LOC_Os01g65169	LOC_Os06g21900	0.67	0.79	0.84
LOC_Os01g65169	LOC_Os06g38294	0.73	0.74	0.99
LOC_Os01g65169	LOC_Os06g49220	0.66	0.87	0.76
LOC_Os01g65169	LOC_Os06g49240	0.65	0.75	0.87
LOC_Os01g65169	LOC_Os06g49250	0.66	0.76	0.88
LOC_Os01g65169	LOC_Os07g01070	0.63	0.78	0.81
LOC_Os01g65169	LOC_Os07g41250	0.74	2.24	0.33
LOC_Os01g65169	LOC_Os08g05910	0.67	0.74	0.9
LOC_Os01g65169	LOC_Os08g31700	1.06	0.9	1.17
LOC_Os01g65169	LOC_Os08g41590	0.42	0.67	0.63
LOC_Os01g65169	LOC_Os10g02080	0.6	0.73	0.81
LOC_Os01g65169	LOC_Os10g02100	0.71	0.85	0.83
LOC_Os01g65169	LOC_Os10g02210	0.66	1.26	0.52
LOC_Os01g65169	LOC_Os10g02220	0.65	1.31	0.5
LOC_Os01g65169	LOC_Os10g02240	0.68	0.99	0.68
LOC_Os01g65169	LOC_Os10g02260	0.71	2.32	0.31
LOC_Os01g65169	LOC_Os10g02340	0.65	0.76	0.85
LOC_Os01g65169	LOC_Os10g05780	0.19	0.36	0.54
LOC_Os01g65169	LOC_Os10g22560	0.65	1.02	0.64
LOC_Os01g65169	LOC_Os10g33170	0.62	0.67	0.92
LOC_Os01g65169	LOC_Os10g33210	0.68	0.68	0.99
LOC_Os01g65169	LOC_Os10g40600	0.72	0.65	1.11
LOC_Os01g65169	LOC_Os10g42870	0.7	1.43	0.49
LOC_Os01g65169	LOC_Os10g42900	0.77	0.91	0.85
LOC_Os01g65169	LOC_Os11g12740	0.72	0.72	0.99
LOC_Os01g65169	LOC_Os11g17970	0.86	0.81	1.06
LOC_Os01g65169	LOC_Os11g18044	0.81	0.9	0.9
LOC_Os01g65169	LOC_Os11g18110	0.83	1.16	0.71
LOC_Os01g65169	LOC_Os12g12934	0.74	0.75	0.99
LOC_Os01g65169	LOC_Os12g13790	0.97	1.06	0.91
LOC_Os01g65169	LOC_Os12g44100	0.68	0.81	0.83
LOC_Os01g65169	LOC_Os12g44110	0.7	0.91	0.76
LOC_Os01g65190	LOC_Os01g65200	0.46	2.75	0.17
LOC_Os01g65190	LOC_Os01g65210	0.46	1.54	0.3
LOC_Os01g65190	LOC_Os01g67630	0.66	0.79	0.84
LOC_Os01g65190	LOC_Os01g67640	0.7	0.83	0.84
LOC_Os01g65190	LOC_Os02g46460	0.71	0.79	0.89
LOC_Os01g65190	LOC_Os02g47090	0.75	0.77	0.98
LOC_Os01g65190	LOC_Os02g48570	0.73	0.96	0.76
LOC_Os01g65190	LOC_Os03g01290	0.72	0.9	0.8
LOC_Os01g65190	LOC_Os03g04570	0.65	0.74	0.88
LOC_Os01g65190	LOC_Os03g48180	0.75	0.72	1.04
LOC_Os01g65190	LOC_Os03g60850	0.64	0.76	0.83
LOC_Os01g65190	LOC_Os04g36040	0.73	0.69	1.06
LOC_Os01g65190	LOC_Os04g39030	0.7	0.88	0.8
LOC_Os01g65190	LOC_Os04g41400	0.81	1.34	0.6
LOC_Os01g65190	LOC_Os04g41410	0.78	2.12	0.37
LOC_Os01g65190	LOC_Os04g41450	0.8	2.64	0.3
LOC_Os01g65190	LOC_Os04g50930	0.74	0.84	0.88
LOC_Os01g65190	LOC_Os04g50940	0.79	0.78	1.01
LOC_Os01g65190	LOC_Os04g50950	0.77	0.98	0.79
LOC_Os01g65190	LOC_Os04g56560	0.8	0.86	0.92
LOC_Os01g65190	LOC_Os04g59480	0.46	0.74	0.63
LOC_Os01g65190	LOC_Os05g27010	0.55	0.78	0.7
LOC_Os01g65190	LOC_Os05g27304	0.81	0.79	1.02
LOC_Os01g65190	LOC_Os05g33960	0.71	0.95	0.75
LOC_Os01g65190	LOC_Os05g34000	1	1.4	0.71
LOC_Os01g65190	LOC_Os05g34010	0.74	0.89	0.83
LOC_Os01g65190	LOC_Os05g34030	0.69	0.84	0.83
LOC_Os01g65190	LOC_Os05g35594	0.42	0.64	0.65
LOC_Os01g65190	LOC_Os05g35650	0.43	0.65	0.66
LOC_Os01g65190	LOC_Os06g13200	0.59	0.68	0.86
LOC_Os01g65190	LOC_Os06g13210	0.56	0.76	0.74
LOC_Os01g65190	LOC_Os06g15370	0.67	0.93	0.72
LOC_Os01g65190	LOC_Os06g21900	0.74	0.86	0.87
LOC_Os01g65190	LOC_Os06g38294	0.72	0.8	0.9
LOC_Os01g65190	LOC_Os06g49220	0.71	0.93	0.76
LOC_Os01g65190	LOC_Os06g49250	0.67	0.92	0.73
LOC_Os01g65190	LOC_Os07g01070	0.63	0.88	0.72
LOC_Os01g65190	LOC_Os07g41250	0.82	2.4	0.34
LOC_Os01g65190	LOC_Os08g05910	0.68	0.73	0.93
LOC_Os01g65190	LOC_Os08g31700	1.04	1.11	0.94
LOC_Os01g65190	LOC_Os10g02080	0.66	0.79	0.83
LOC_Os01g65190	LOC_Os10g02100	0.69	1.16	0.6
LOC_Os01g65190	LOC_Os10g02210	0.7	1.36	0.52
LOC_Os01g65190	LOC_Os10g02220	0.68	1.41	0.48
LOC_Os01g65190	LOC_Os10g02240	0.68	1.08	0.63
LOC_Os01g65190	LOC_Os10g02260	0.76	2.38	0.32
LOC_Os01g65190	LOC_Os10g02340	0.64	0.88	0.73
LOC_Os01g65190	LOC_Os10g05780	0.22	0.38	0.59
LOC_Os01g65190	LOC_Os10g22560	0.64	1.14	0.57
LOC_Os01g65190	LOC_Os10g33170	0.65	0.71	0.92
LOC_Os01g65190	LOC_Os10g33210	0.68	0.75	0.91
LOC_Os01g65190	LOC_Os10g40600	0.71	0.67	1.06
LOC_Os01g65190	LOC_Os10g42870	0.72	1.67	0.43
LOC_Os01g65190	LOC_Os10g42900	0.73	0.98	0.74
LOC_Os01g65190	LOC_Os11g12740	0.76	0.73	1.04
LOC_Os01g65190	LOC_Os11g17970	0.8	0.89	0.9
LOC_Os01g65190	LOC_Os11g18044	0.78	0.96	0.81
LOC_Os01g65190	LOC_Os11g18110	0.78	1.29	0.61
LOC_Os01g65190	LOC_Os12g12934	0.77	0.82	0.94
LOC_Os01g65190	LOC_Os12g44100	0.7	0.91	0.77
LOC_Os01g65190	LOC_Os12g44110	0.74	1.02	0.73
LOC_Os01g65200	LOC_Os01g65210	0.24	0.97	0.25
LOC_Os01g65200	LOC_Os01g67630	0.69	2.46	0.28
LOC_Os01g65200	LOC_Os01g67640	0.63	2.38	0.26
LOC_Os01g65200	LOC_Os02g46460	0.73	2.56	0.28
LOC_Os01g65200	LOC_Os02g47090	0.74	3.32	0.22
LOC_Os01g65200	LOC_Os02g48570	0.68	2.87	0.24
LOC_Os01g65200	LOC_Os03g01290	0.7	1.83	0.38
LOC_Os01g65200	LOC_Os03g48180	0.81	2.39	0.34
LOC_Os01g65200	LOC_Os03g60850	0.64	2.4	0.27
LOC_Os01g65200	LOC_Os04g36040	0.72	2.88	0.25
LOC_Os01g65200	LOC_Os04g39030	0.72	2.4	0.3
LOC_Os01g65200	LOC_Os04g41410	0.83	3.02	0.27
LOC_Os01g65200	LOC_Os04g41450	0.79	4.11	0.19
LOC_Os01g65200	LOC_Os04g50930	0.73	2.73	0.27
LOC_Os01g65200	LOC_Os04g50940	0.77	2.38	0.32
LOC_Os01g65200	LOC_Os04g50950	0.77	2.27	0.34
LOC_Os01g65200	LOC_Os04g56560	0.8	2.36	0.34
LOC_Os01g65200	LOC_Os04g59480	0.41	1.92	0.21
LOC_Os01g65200	LOC_Os05g27304	0.87	2.39	0.36
LOC_Os01g65200	LOC_Os05g33960	0.72	2.11	0.34
LOC_Os01g65200	LOC_Os05g34000	1.01	3.12	0.32
LOC_Os01g65200	LOC_Os05g34010	0.69	3.59	0.19
LOC_Os01g65200	LOC_Os05g34030	0.72	1.95	0.37
LOC_Os01g65200	LOC_Os05g35594	0.36	1.96	0.18
LOC_Os01g65200	LOC_Os05g35650	0.32	3.93	0.08
LOC_Os01g65200	LOC_Os06g13200	0.55	2.56	0.21
LOC_Os01g65200	LOC_Os06g13210	0.55	1.82	0.31
LOC_Os01g65200	LOC_Os06g15370	0.72	2.81	0.26
LOC_Os01g65200	LOC_Os06g21900	0.73	4.57	0.16
LOC_Os01g65200	LOC_Os06g38294	0.73	2.54	0.29
LOC_Os01g65200	LOC_Os06g49220	0.7	2.18	0.32
LOC_Os01g65200	LOC_Os06g49250	0.72	2.11	0.34
LOC_Os01g65200	LOC_Os07g01070	0.63	2.43	0.26
LOC_Os01g65200	LOC_Os07g41250	0.71	2.96	0.24
LOC_Os01g65200	LOC_Os08g05910	0.61	2.38	0.26
LOC_Os01g65200	LOC_Os08g31700	1.19	1.81	0.66
LOC_Os01g65200	LOC_Os10g02100	0.72	3.51	0.2
LOC_Os01g65200	LOC_Os10g02260	0.67	2.79	0.24
LOC_Os01g65200	LOC_Os10g02340	0.68	1.96	0.35
LOC_Os01g65200	LOC_Os10g05780	0.5	1.79	0.28
LOC_Os01g65200	LOC_Os10g33170	0.64	2.19	0.29
LOC_Os01g65200	LOC_Os10g33210	0.61	1.98	0.31
LOC_Os01g65200	LOC_Os10g40600	0.66	2.2	0.3
LOC_Os01g65200	LOC_Os10g42870	0.69	3.49	0.2
LOC_Os01g65200	LOC_Os10g42900	0.74	3.18	0.23
LOC_Os01g65200	LOC_Os11g17970	0.9	2.45	0.37
LOC_Os01g65200	LOC_Os11g18110	0.86	3.98	0.22
LOC_Os01g65200	LOC_Os12g13790	0.99	2.4	0.41
LOC_Os01g65200	LOC_Os12g44100	0.85	2.23	0.38
LOC_Os01g65200	LOC_Os12g44110	0.79	2.12	0.37
LOC_Os01g65210	LOC_Os01g67630	0.71	1.31	0.54
LOC_Os01g65210	LOC_Os01g67640	0.68	1.24	0.55
LOC_Os01g65210	LOC_Os02g46460	0.76	1.51	0.5
LOC_Os01g65210	LOC_Os02g47090	0.73	1.31	0.56
LOC_Os01g65210	LOC_Os02g48570	0.71	1.7	0.42
LOC_Os01g65210	LOC_Os03g01290	0.67	1.27	0.52
LOC_Os01g65210	LOC_Os03g04570	0.63	1.23	0.51
LOC_Os01g65210	LOC_Os03g48180	0.76	1.11	0.68
LOC_Os01g65210	LOC_Os03g60850	0.66	1.3	0.51
LOC_Os01g65210	LOC_Os04g36040	0.74	1.34	0.56
LOC_Os01g65210	LOC_Os04g39030	0.72	1.46	0.49
LOC_Os01g65210	LOC_Os04g41400	0.85	2.92	0.29
LOC_Os01g65210	LOC_Os04g41450	0.84	4.04	0.21
LOC_Os01g65210	LOC_Os04g50930	0.79	1.5	0.53
LOC_Os01g65210	LOC_Os04g50940	0.75	1.36	0.55
LOC_Os01g65210	LOC_Os04g50950	0.76	1.25	0.61
LOC_Os01g65210	LOC_Os04g56560	0.74	1.23	0.6
LOC_Os01g65210	LOC_Os04g59480	0.46	1.08	0.43
LOC_Os01g65210	LOC_Os05g27304	0.81	1.32	0.61
LOC_Os01g65210	LOC_Os05g33960	0.68	1.44	0.47
LOC_Os01g65210	LOC_Os05g34000	1.05	1.69	0.62
LOC_Os01g65210	LOC_Os05g34010	0.73	1.51	0.48
LOC_Os01g65210	LOC_Os05g34030	0.75	1.45	0.51
LOC_Os01g65210	LOC_Os05g35594	0.41	1.22	0.34
LOC_Os01g65210	LOC_Os05g35650	0.39	1.19	0.33
LOC_Os01g65210	LOC_Os06g13210	0.6	1.14	0.53
LOC_Os01g65210	LOC_Os06g15370	0.71	1.43	0.49
LOC_Os01g65210	LOC_Os06g21900	0.73	1.28	0.57
LOC_Os01g65210	LOC_Os06g38294	0.69	1.19	0.58
LOC_Os01g65210	LOC_Os06g49220	0.66	1.63	0.4
LOC_Os01g65210	LOC_Os06g49250	0.69	1.43	0.48
LOC_Os01g65210	LOC_Os07g01070	0.63	1.49	0.42
LOC_Os01g65210	LOC_Os07g41250	0.76	2.23	0.34
LOC_Os01g65210	LOC_Os08g05910	0.59	1.42	0.42
LOC_Os01g65210	LOC_Os10g02100	0.75	1.75	0.43
LOC_Os01g65210	LOC_Os10g02210	0.72	2.09	0.35
LOC_Os01g65210	LOC_Os10g02220	0.67	4.03	0.17
LOC_Os01g65210	LOC_Os10g02240	0.64	1.68	0.38
LOC_Os01g65210	LOC_Os10g02260	0.69	4.8	0.14
LOC_Os01g65210	LOC_Os10g02340	0.67	1.2	0.56
LOC_Os01g65210	LOC_Os10g05780	0.52	1.39	0.37
LOC_Os01g65210	LOC_Os10g22560	0.68	2.46	0.27
LOC_Os01g65210	LOC_Os10g33170	0.64	1.18	0.54
LOC_Os01g65210	LOC_Os10g33210	0.61	1.21	0.51
LOC_Os01g65210	LOC_Os10g40600	0.65	1.22	0.53
LOC_Os01g65210	LOC_Os10g42870	0.67	2.03	0.33
LOC_Os01g65210	LOC_Os10g42900	0.73	1.53	0.48
LOC_Os01g65210	LOC_Os11g12740	0.79	1.49	0.53
LOC_Os01g65210	LOC_Os11g17970	0.88	1.7	0.52
LOC_Os01g65210	LOC_Os11g18044	0.83	1.47	0.56
LOC_Os01g65210	LOC_Os11g18110	0.8	1.59	0.51
LOC_Os01g65210	LOC_Os12g12934	0.83	1.67	0.5
LOC_Os01g65210	LOC_Os12g44100	0.69	1.39	0.5
LOC_Os01g65210	LOC_Os12g44110	0.68	1.55	0.44
LOC_Os01g67630	LOC_Os01g67640	0.1	0.18	0.52
LOC_Os01g67630	LOC_Os02g46460	0.53	0.61	0.88
LOC_Os01g67630	LOC_Os02g47090	0.48	0.58	0.84
LOC_Os01g67630	LOC_Os02g48570	0.53	0.61	0.87
LOC_Os01g67630	LOC_Os03g01290	0.57	0.55	1.04
LOC_Os01g67630	LOC_Os03g04570	0.56	0.56	1
LOC_Os01g67630	LOC_Os03g48180	0.63	0.59	1.06
LOC_Os01g67630	LOC_Os03g60850	0.54	0.48	1.13
LOC_Os01g67630	LOC_Os04g36040	0.62	0.58	1.08
LOC_Os01g67630	LOC_Os04g39030	0.58	0.59	0.97
LOC_Os01g67630	LOC_Os04g41400	0.69	1.09	0.63
LOC_Os01g67630	LOC_Os04g41410	0.78	2.98	0.26
LOC_Os01g67630	LOC_Os04g41450	0.7	2.33	0.3
LOC_Os01g67630	LOC_Os04g50930	0.56	0.8	0.71
LOC_Os01g67630	LOC_Os04g50940	0.5	0.56	0.89
LOC_Os01g67630	LOC_Os04g50950	0.49	0.66	0.74
LOC_Os01g67630	LOC_Os04g56560	0.64	0.6	1.07
LOC_Os01g67630	LOC_Os04g59480	0.63	0.58	1.1
LOC_Os01g67630	LOC_Os05g27010	0.63	0.68	0.93
LOC_Os01g67630	LOC_Os05g27304	0.68	0.5	1.36
LOC_Os01g67630	LOC_Os05g33960	0.57	0.57	1
LOC_Os01g67630	LOC_Os05g34000	0.81	1.18	0.69
LOC_Os01g67630	LOC_Os05g34010	0.64	0.57	1.12
LOC_Os01g67630	LOC_Os05g34030	0.58	0.64	0.9
LOC_Os01g67630	LOC_Os05g35594	0.61	0.59	1.04
LOC_Os01g67630	LOC_Os05g35650	0.64	0.55	1.16
LOC_Os01g67630	LOC_Os06g13200	0.64	0.71	0.89
LOC_Os01g67630	LOC_Os06g13210	0.65	0.66	0.98
LOC_Os01g67630	LOC_Os06g15370	0.56	0.55	1.03
LOC_Os01g67630	LOC_Os06g21900	0.48	0.63	0.76
LOC_Os01g67630	LOC_Os06g38294	0.64	0.53	1.22
LOC_Os01g67630	LOC_Os06g49220	0.53	0.68	0.77
LOC_Os01g67630	LOC_Os06g49240	0.5	0.76	0.66
LOC_Os01g67630	LOC_Os06g49250	0.51	0.67	0.77
LOC_Os01g67630	LOC_Os07g01070	0.35	0.58	0.6
LOC_Os01g67630	LOC_Os07g10820	1.14	2.26	0.5
LOC_Os01g67630	LOC_Os08g05910	0.51	0.53	0.96
LOC_Os01g67630	LOC_Os08g31700	0.99	0.88	1.13
LOC_Os01g67630	LOC_Os10g02080	0.45	0.56	0.81
LOC_Os01g67630	LOC_Os10g02100	0.55	1.12	0.49
LOC_Os01g67630	LOC_Os10g02210	0.49	0.99	0.5
LOC_Os01g67630	LOC_Os10g02220	0.48	1.05	0.45
LOC_Os01g67630	LOC_Os10g02240	0.49	0.77	0.64
LOC_Os01g67630	LOC_Os10g02260	0.56	2.6	0.21
LOC_Os01g67630	LOC_Os10g02340	0.47	0.67	0.7
LOC_Os01g67630	LOC_Os10g05780	0.62	0.58	1.07
LOC_Os01g67630	LOC_Os10g22560	0.49	0.99	0.49
LOC_Os01g67630	LOC_Os10g33170	0.57	0.52	1.1
LOC_Os01g67630	LOC_Os10g33210	0.55	0.53	1.03
LOC_Os01g67630	LOC_Os10g40600	0.59	0.53	1.11
LOC_Os01g67630	LOC_Os10g42870	0.54	1.38	0.39
LOC_Os01g67630	LOC_Os10g42900	0.57	0.66	0.86
LOC_Os01g67630	LOC_Os11g12740	0.61	0.54	1.14
LOC_Os01g67630	LOC_Os11g17970	0.69	0.67	1.03
LOC_Os01g67630	LOC_Os11g18044	0.7	0.68	1.03
LOC_Os01g67630	LOC_Os11g18110	0.77	0.95	0.81
LOC_Os01g67630	LOC_Os12g12934	0.6	0.64	0.93
LOC_Os01g67630	LOC_Os12g13790	0.71	0.99	0.72
LOC_Os01g67630	LOC_Os12g44100	0.63	0.69	0.91
LOC_Os01g67630	LOC_Os12g44110	0.6	0.61	0.99
LOC_Os01g67640	LOC_Os02g46460	0.54	0.53	1.01
LOC_Os01g67640	LOC_Os02g47090	0.5	0.57	0.87
LOC_Os01g67640	LOC_Os02g48570	0.52	0.6	0.86
LOC_Os01g67640	LOC_Os03g01290	0.52	0.54	0.96
LOC_Os01g67640	LOC_Os03g04570	0.55	0.58	0.95
LOC_Os01g67640	LOC_Os03g48180	0.62	0.63	1
LOC_Os01g67640	LOC_Os03g60850	0.52	0.53	0.99
LOC_Os01g67640	LOC_Os04g36040	0.61	0.53	1.15
LOC_Os01g67640	LOC_Os04g39030	0.55	0.56	0.98
LOC_Os01g67640	LOC_Os04g41400	0.65	0.91	0.72
LOC_Os03g51050	LOC_Os11g23890	0.7	2.2	0.32
LOC_Os03g59450	LOC_Os04g41400	1.05	3.34	0.31
LOC_Os03g59450	LOC_Os04g41450	1.09	4.39	0.25
LOC_Os03g59450	LOC_Os10g02210	1.11	1.84	0.6
LOC_Os03g60850	LOC_Os04g41400	0.71	1.13	0.63
LOC_Os03g60850	LOC_Os04g59480	0.62	0.57	1.08
LOC_Os03g60850	LOC_Os05g27304	0.72	0.48	1.5
LOC_Os03g60850	LOC_Os05g35650	0.56	0.57	0.98
LOC_Os03g60850	LOC_Os06g38294	0.65	0.55	1.19
LOC_Os03g60850	LOC_Os06g49240	0.64	0.78	0.82
LOC_Os03g60850	LOC_Os10g40600	0.58	0.51	1.14
LOC_Os03g60850	LOC_Os10g42900	0.62	0.66	0.94
LOC_Os03g60850	LOC_Os11g17970	0.63	0.69	0.92
LOC_Os03g60850	LOC_Os11g18044	0.61	0.75	0.82
LOC_Os03g60850	LOC_Os12g13790	0.77	1.06	0.73
LOC_Os04g34640	LOC_Os12g15600	1.05	1.32	0.79
LOC_Os04g36040	LOC_Os04g50940	0.72	0.63	1.16
LOC_Os04g36040	LOC_Os05g27010	0.64	0.62	1.04
LOC_Os04g36040	LOC_Os05g34010	0.72	0.54	1.35
LOC_Os04g36040	LOC_Os06g15370	0.64	0.62	1.03
LOC_Os04g36040	LOC_Os06g38294	0.53	0.53	1.01
LOC_Os04g36040	LOC_Os06g49240	0.63	0.71	0.89
LOC_Os04g36040	LOC_Os06g49250	0.67	0.74	0.91
LOC_Os04g36040	LOC_Os08g31700	1.06	0.73	1.44
LOC_Os04g36040	LOC_Os10g02260	0.74	2.08	0.36
LOC_Os04g36040	LOC_Os10g33210	0.68	0.5	1.35
LOC_Os04g36040	LOC_Os11g18110	0.67	0.93	0.71
LOC_Os04g39030	LOC_Os04g41400	0.68	1.21	0.56
LOC_Os04g39030	LOC_Os04g41410	0.91	3.04	0.3
LOC_Os04g39030	LOC_Os04g50940	0.65	0.66	0.99
LOC_Os04g39030	LOC_Os08g05910	0.39	0.55	0.72
LOC_Os04g39030	LOC_Os10g40600	0.41	0.42	0.98
LOC_Os04g39030	LOC_Os10g42870	0.69	1.39	0.5
LOC_Os04g39030	LOC_Os11g17970	0.67	0.61	1.1
LOC_Os04g39030	LOC_Os12g12934	0.67	0.62	1.09
LOC_Os04g39030	LOC_Os12g13790	0.7	1.1	0.63
LOC_Os04g41400	LOC_Os05g34000	0.92	3.73	0.25
LOC_Os04g41400	LOC_Os05g34030	0.7	1.24	0.56
LOC_Os04g41400	LOC_Os05g35594	0.75	1.35	0.56
LOC_Os04g41400	LOC_Os06g13200	0.74	1.45	0.51
LOC_Os04g41400	LOC_Os06g15370	0.73	1.2	0.6
LOC_Os04g41400	LOC_Os08g31700	1.23	1.42	0.86
LOC_Os04g41400	LOC_Os10g02210	0.77	1.2	0.64
LOC_Os04g41400	LOC_Os10g33170	0.73	1.21	0.61
LOC_Os04g41400	LOC_Os12g13790	0.85	1.26	0.67
LOC_Os04g41400	LOC_Os12g44100	0.81	1.25	0.65
LOC_Os04g41410	LOC_Os04g56560	0.94	2.54	0.37
LOC_Os04g41410	LOC_Os05g35650	0.85	2.13	0.4
LOC_Os04g41410	LOC_Os06g13200	0.93	2.5	0.37
LOC_Os04g41410	LOC_Os06g21900	0.92	2.78	0.33
LOC_Os04g41410	LOC_Os06g49220	0.84	2.78	0.3
LOC_Os04g41410	LOC_Os10g02220	0.89	1.81	0.49
LOC_Os04g41410	LOC_Os11g12740	0.74	2.23	0.33
LOC_Os04g41410	LOC_Os11g23890	0.88	3.11	0.28
LOC_Os04g41410	LOC_Os12g44100	0.94	1.98	0.48
LOC_Os04g41450	LOC_Os04g50940	0.8	2.24	0.36
LOC_Os04g41450	LOC_Os04g56560	0.79	2.05	0.38
LOC_Os04g41450	LOC_Os05g27304	0.8	3.16	0.25
LOC_Os04g41450	LOC_Os05g34030	0.72	2.56	0.28
LOC_Os04g41450	LOC_Os06g49240	0.69	2.28	0.3
LOC_Os04g41450	LOC_Os06g49250	0.77	3.17	0.24
LOC_Os03g59450	LOC_Os04g41410	1.17	1.91	0.61
LOC_Os03g59450	LOC_Os04g50950	1.2	2.35	0.51
LOC_Os03g59450	LOC_Os05g27010	1.24	2.37	0.52
LOC_Os03g59450	LOC_Os07g10820	0.08	0.86	0.1
LOC_Os03g59450	LOC_Os10g02100	1.13	3.16	0.36
LOC_Os03g59450	LOC_Os10g02220	1.08	2.93	0.37
LOC_Os03g59450	LOC_Os10g02240	1.15	2.4	0.48
LOC_Os03g59450	LOC_Os10g22560	1.2	2.45	0.49
LOC_Os03g59450	LOC_Os10g42870	1.08	1.93	0.56
LOC_Os03g59450	LOC_Os10g42900	1.13	2.95	0.38
LOC_Os03g59450	LOC_Os11g23890	1.15	2.45	0.47
LOC_Os03g59450	LOC_Os12g13790	1.19	2.74	0.43
LOC_Os03g60850	LOC_Os04g36040	0.66	0.58	1.14
LOC_Os03g60850	LOC_Os04g39030	0.57	0.6	0.95
LOC_Os03g60850	LOC_Os04g50930	0.68	0.81	0.83
LOC_Os03g60850	LOC_Os04g50940	0.67	0.62	1.07
LOC_Os03g60850	LOC_Os04g50950	0.69	0.76	0.91
LOC_Os03g60850	LOC_Os04g56560	0.68	0.7	0.97
LOC_Os03g60850	LOC_Os05g27010	0.53	0.55	0.97
LOC_Os03g60850	LOC_Os05g33960	0.62	0.62	1.01
LOC_Os03g60850	LOC_Os05g34000	0.95	1.35	0.7
LOC_Os03g60850	LOC_Os05g34010	0.62	0.55	1.12
LOC_Os03g60850	LOC_Os05g34030	0.59	0.69	0.86
LOC_Os03g60850	LOC_Os05g35594	0.57	0.65	0.88
LOC_Os03g60850	LOC_Os06g13200	0.58	0.61	0.95
LOC_Os03g60850	LOC_Os06g13210	0.58	0.59	0.99
LOC_Os03g60850	LOC_Os06g15370	0.61	0.63	0.98
LOC_Os03g60850	LOC_Os06g21900	0.64	0.66	0.97
LOC_Os03g60850	LOC_Os06g49220	0.69	0.76	0.9
LOC_Os03g60850	LOC_Os06g49250	0.68	0.8	0.86
LOC_Os03g60850	LOC_Os07g01070	0.57	0.55	1.04
LOC_Os03g60850	LOC_Os07g10820	1.07	2.24	0.48
LOC_Os03g60850	LOC_Os07g41250	0.74	2.68	0.28
LOC_Os03g60850	LOC_Os08g05910	0.55	0.43	1.26
LOC_Os03g60850	LOC_Os08g31700	1.24	0.8	1.54
LOC_Os03g60850	LOC_Os10g02080	0.57	0.55	1.05
LOC_Os03g60850	LOC_Os10g02100	0.64	1.11	0.58
LOC_Os03g60850	LOC_Os10g02210	0.67	1.09	0.61
LOC_Os03g60850	LOC_Os10g02220	0.63	1.12	0.57
LOC_Os03g60850	LOC_Os10g02240	0.56	0.81	0.7
LOC_Os03g60850	LOC_Os10g02260	0.63	2.6	0.24
LOC_Os03g60850	LOC_Os10g02340	0.61	0.66	0.92
LOC_Os03g60850	LOC_Os10g05780	0.63	0.59	1.06
LOC_Os03g60850	LOC_Os10g22560	0.63	0.94	0.67
LOC_Os03g60850	LOC_Os10g33170	0.55	0.49	1.12
LOC_Os03g60850	LOC_Os10g33210	0.57	0.5	1.15
LOC_Os03g60850	LOC_Os10g42870	0.66	1.23	0.54
LOC_Os03g60850	LOC_Os11g12740	0.66	0.62	1.05
LOC_Os03g60850	LOC_Os11g18110	0.65	1.02	0.64
LOC_Os03g60850	LOC_Os12g12934	0.68	0.66	1.03
LOC_Os03g60850	LOC_Os12g44100	0.7	0.59	1.17
LOC_Os03g60850	LOC_Os12g44110	0.65	0.58	1.11
LOC_Os04g36040	LOC_Os04g39030	0.6	0.66	0.92
LOC_Os04g36040	LOC_Os04g41400	0.61	1.13	0.54
LOC_Os04g36040	LOC_Os04g41450	0.61	2.27	0.27
LOC_Os04g36040	LOC_Os04g50930	0.73	0.79	0.93
LOC_Os04g36040	LOC_Os04g50950	0.74	0.74	1
LOC_Os04g36040	LOC_Os04g56560	0.71	0.66	1.08
LOC_Os04g36040	LOC_Os04g59480	0.76	0.67	1.13
LOC_Os04g36040	LOC_Os05g27304	0.72	0.56	1.3
LOC_Os04g36040	LOC_Os05g33960	0.73	0.54	1.36
LOC_Os04g36040	LOC_Os05g34000	0.9	1.18	0.76
LOC_Os04g36040	LOC_Os05g34030	0.71	0.68	1.04
LOC_Os04g36040	LOC_Os05g35594	0.71	0.61	1.16
LOC_Os04g36040	LOC_Os05g35650	0.74	0.6	1.24
LOC_Os04g36040	LOC_Os06g13200	0.7	0.7	1
LOC_Os04g36040	LOC_Os06g13210	0.72	0.58	1.23
LOC_Os04g36040	LOC_Os06g21900	0.71	0.65	1.09
LOC_Os04g36040	LOC_Os06g49220	0.65	0.74	0.87
LOC_Os04g36040	LOC_Os07g01070	0.63	0.64	0.99
LOC_Os04g36040	LOC_Os07g10820	1.08	2.9	0.37
LOC_Os04g36040	LOC_Os07g41250	0.75	3.12	0.24
LOC_Os04g36040	LOC_Os08g05910	0.58	0.57	1.02
LOC_Os04g36040	LOC_Os10g02080	0.61	0.48	1.28
LOC_Os04g36040	LOC_Os10g02100	0.71	1.01	0.7
LOC_Os04g36040	LOC_Os10g02210	0.68	1.17	0.58
LOC_Os04g36040	LOC_Os10g02220	0.63	1.17	0.54
LOC_Os04g36040	LOC_Os10g02240	0.63	0.85	0.73
LOC_Os04g36040	LOC_Os10g02340	0.63	0.65	0.96
LOC_Os04g36040	LOC_Os10g05780	0.7	0.59	1.2
LOC_Os04g36040	LOC_Os10g22560	0.63	1.06	0.6
LOC_Os04g36040	LOC_Os10g33170	0.73	0.58	1.27
LOC_Os04g36040	LOC_Os10g40600	0.61	0.45	1.36
LOC_Os04g36040	LOC_Os10g42870	0.74	1.4	0.52
LOC_Os04g36040	LOC_Os10g42900	0.71	0.7	1.01
LOC_Os04g36040	LOC_Os11g12740	0.21	0.44	0.48
LOC_Os04g36040	LOC_Os11g17970	0.64	0.73	0.88
LOC_Os04g36040	LOC_Os11g18044	0.66	0.71	0.92
LOC_Os04g36040	LOC_Os12g12934	0.6	0.72	0.83
LOC_Os04g36040	LOC_Os12g13790	0.82	0.87	0.93
LOC_Os04g36040	LOC_Os12g44100	0.75	0.69	1.09
LOC_Os04g36040	LOC_Os12g44110	0.73	0.66	1.11
LOC_Os04g39030	LOC_Os04g41450	0.69	1.92	0.36
LOC_Os04g39030	LOC_Os04g50930	0.67	0.91	0.74
LOC_Os04g39030	LOC_Os04g50950	0.64	0.81	0.8
LOC_Os04g39030	LOC_Os04g56560	0.72	0.69	1.04
LOC_Os04g39030	LOC_Os04g59480	0.68	0.75	0.91
LOC_Os04g39030	LOC_Os05g27010	0.54	0.56	0.97
LOC_Os04g39030	LOC_Os05g27304	0.63	0.46	1.39
LOC_Os04g39030	LOC_Os05g33960	0.63	0.71	0.89
LOC_Os04g39030	LOC_Os05g34000	0.81	1.35	0.6
LOC_Os04g39030	LOC_Os05g34010	0.63	0.69	0.92
LOC_Os04g39030	LOC_Os05g34030	0.62	0.78	0.79
LOC_Os04g39030	LOC_Os05g35594	0.69	0.78	0.87
LOC_Os04g39030	LOC_Os05g35650	0.65	0.68	0.95
LOC_Os04g39030	LOC_Os06g13200	0.67	0.77	0.87
LOC_Os04g39030	LOC_Os06g13210	0.69	0.73	0.96
LOC_Os04g39030	LOC_Os06g15370	0.59	0.63	0.93
LOC_Os04g39030	LOC_Os06g21900	0.62	0.57	1.08
LOC_Os04g39030	LOC_Os06g38294	0.56	0.54	1.05
LOC_Os04g39030	LOC_Os06g49220	0.62	0.74	0.83
LOC_Os04g39030	LOC_Os06g49240	0.55	0.81	0.69
LOC_Os04g39030	LOC_Os06g49250	0.6	0.7	0.85
LOC_Os04g39030	LOC_Os07g01070	0.58	0.72	0.81
LOC_Os04g39030	LOC_Os07g10820	1.19	2.6	0.46
LOC_Os04g39030	LOC_Os08g31700	1.01	0.86	1.18
LOC_Os04g39030	LOC_Os10g02080	0.6	0.61	0.99
LOC_Os04g39030	LOC_Os10g02100	0.65	0.94	0.7
LOC_Os04g39030	LOC_Os10g02210	0.62	1.06	0.58
LOC_Os04g39030	LOC_Os10g02220	0.64	1.11	0.58
LOC_Os04g39030	LOC_Os10g02240	0.6	0.86	0.7
LOC_Os04g39030	LOC_Os10g02260	0.68	2.21	0.31
LOC_Os04g39030	LOC_Os10g02340	0.59	0.73	0.81
LOC_Os04g39030	LOC_Os10g05780	0.71	0.69	1.02
LOC_Os04g39030	LOC_Os10g22560	0.58	1.03	0.56
LOC_Os04g39030	LOC_Os10g33170	0.63	0.64	0.99
LOC_Os04g39030	LOC_Os10g33210	0.64	0.71	0.91
LOC_Os04g39030	LOC_Os10g42900	0.66	0.74	0.89
LOC_Os04g39030	LOC_Os11g12740	0.61	0.58	1.05
LOC_Os04g39030	LOC_Os11g18044	0.69	0.71	0.98
LOC_Os04g39030	LOC_Os11g18110	0.73	0.89	0.82
LOC_Os04g39030	LOC_Os12g44100	0.7	0.81	0.87
LOC_Os04g39030	LOC_Os12g44110	0.65	0.79	0.83
LOC_Os04g41400	LOC_Os04g41410	0.55	1.59	0.35
LOC_Os04g41400	LOC_Os04g41450	0.15	0.91	0.16
LOC_Os04g41400	LOC_Os04g50930	0.83	1.07	0.78
LOC_Os04g41400	LOC_Os04g50940	0.81	1.17	0.69
LOC_Os04g41400	LOC_Os04g50950	0.81	1.41	0.58
LOC_Os04g41400	LOC_Os04g56560	0.75	1.18	0.64
LOC_Os04g41400	LOC_Os04g59480	0.75	1.18	0.64
LOC_Os04g41400	LOC_Os05g27010	0.68	0.93	0.73
LOC_Os04g41400	LOC_Os05g27304	0.8	1.23	0.65
LOC_Os04g41400	LOC_Os05g33960	0.74	1.21	0.61
LOC_Os04g41400	LOC_Os05g34010	0.71	1.14	0.63
LOC_Os04g41400	LOC_Os05g35650	0.8	1.12	0.71
LOC_Os04g41400	LOC_Os06g13210	0.81	1.25	0.64
LOC_Os04g41400	LOC_Os06g21900	0.79	1.14	0.69
LOC_Os04g41400	LOC_Os06g38294	0.58	1.19	0.48
LOC_Os04g41400	LOC_Os06g49220	0.75	1.19	0.63
LOC_Os04g41400	LOC_Os06g49240	0.68	1.1	0.62
LOC_Os04g41400	LOC_Os06g49250	0.75	1.15	0.65
LOC_Os04g41400	LOC_Os07g01070	0.73	1.19	0.62
LOC_Os04g41400	LOC_Os07g10820	1.11	2.38	0.46
LOC_Os04g41400	LOC_Os07g41250	0.79	1.68	0.47
LOC_Os04g41400	LOC_Os08g05910	0.72	1.19	0.6
LOC_Os04g41400	LOC_Os10g02080	0.7	0.98	0.72
LOC_Os04g41400	LOC_Os10g02100	0.77	1.16	0.66
LOC_Os04g41400	LOC_Os10g02220	0.75	1.29	0.58
LOC_Os04g41400	LOC_Os10g02240	0.76	1.3	0.58
LOC_Os04g41400	LOC_Os10g02260	0.78	2.17	0.36
LOC_Os04g41400	LOC_Os10g02340	0.78	1.32	0.59
LOC_Os04g41400	LOC_Os10g05780	0.78	1.14	0.68
LOC_Os04g41400	LOC_Os10g22560	0.73	1.16	0.63
LOC_Os04g41400	LOC_Os10g33210	0.77	1.17	0.66
LOC_Os04g41400	LOC_Os10g40600	0.74	1.12	0.66
LOC_Os04g41400	LOC_Os10g42870	0.8	1.5	0.53
LOC_Os04g41400	LOC_Os10g42900	0.75	1.11	0.68
LOC_Os04g41400	LOC_Os11g12740	0.56	1.15	0.49
LOC_Os04g41400	LOC_Os11g17970	0.4	1.1	0.36
LOC_Os04g41400	LOC_Os11g18044	0.39	1.18	0.33
LOC_Os04g41400	LOC_Os11g18110	0.45	1.21	0.37
LOC_Os04g41400	LOC_Os12g12934	0.37	0.94	0.4
LOC_Os04g41400	LOC_Os12g44110	0.79	1.24	0.64
LOC_Os04g41410	LOC_Os04g41450	0.5	1.39	0.36
LOC_Os04g41410	LOC_Os04g50930	0.83	2.1	0.4
LOC_Os04g41410	LOC_Os04g50940	0.81	2.15	0.38
LOC_Os04g41410	LOC_Os04g50950	0.87	3.06	0.29
LOC_Os04g41410	LOC_Os04g59480	0.87	2.4	0.37
LOC_Os04g41410	LOC_Os05g27010	0.88	2.61	0.34
LOC_Os04g41410	LOC_Os05g35594	0.86	2.18	0.39
LOC_Os04g41410	LOC_Os06g13210	0.89	2.53	0.35
LOC_Os04g41410	LOC_Os06g15370	0.85	2.69	0.32
LOC_Os04g41410	LOC_Os06g38294	0.83	3.22	0.26
LOC_Os04g41410	LOC_Os06g49240	0.86	2.57	0.33
LOC_Os04g41410	LOC_Os07g01070	0.85	2.88	0.29
LOC_Os04g41410	LOC_Os07g10820	1.11	2.37	0.47
LOC_Os04g41410	LOC_Os08g05910	0.82	4.04	0.2
LOC_Os04g41410	LOC_Os08g31700	1.36	2.92	0.47
LOC_Os04g41410	LOC_Os10g02080	0.84	2.24	0.38
LOC_Os04g41410	LOC_Os10g02100	0.84	2.54	0.33
LOC_Os04g41410	LOC_Os10g02210	0.89	2.75	0.33
LOC_Os04g41410	LOC_Os10g02240	0.87	1.8	0.49
LOC_Os04g41410	LOC_Os10g02340	0.89	2.52	0.35
LOC_Os04g41410	LOC_Os10g05780	0.86	2.38	0.36
LOC_Os04g41410	LOC_Os10g22560	0.87	2.11	0.41
LOC_Os04g41410	LOC_Os10g33170	0.89	2.4	0.37
LOC_Os04g41410	LOC_Os10g40600	0.91	3.9	0.23
LOC_Os04g41410	LOC_Os10g42870	0.92	2.25	0.41
LOC_Os04g41410	LOC_Os10g42900	0.89	2.57	0.35
LOC_Os04g41410	LOC_Os11g17970	0.57	2.42	0.24
LOC_Os04g41410	LOC_Os11g18044	0.57	2.57	0.22
LOC_Os04g41410	LOC_Os11g18110	0.59	4.93	0.12
LOC_Os04g41410	LOC_Os12g13790	0.94	2.03	0.47
LOC_Os04g41410	LOC_Os12g44110	0.91	2.82	0.32
LOC_Os04g41450	LOC_Os04g50930	0.77	2.48	0.31
LOC_Os04g41450	LOC_Os04g50950	0.81	2.26	0.36
LOC_Os04g41450	LOC_Os04g59480	0.77	2.36	0.33
LOC_Os04g41450	LOC_Os05g27010	0.71	3.44	0.2
LOC_Os04g41450	LOC_Os05g33960	0.79	2.59	0.3
LOC_Os04g41450	LOC_Os05g34010	0.69	2.6	0.27
LOC_Os04g41450	LOC_Os05g35594	0.8	2.86	0.28
LOC_Os04g41450	LOC_Os05g35650	0.81	2.37	0.34
LOC_Os04g41450	LOC_Os06g13200	0.73	2.57	0.28
LOC_Os04g41450	LOC_Os06g13210	0.82	2.15	0.38
LOC_Os04g41450	LOC_Os06g15370	0.76	2.59	0.29
LOC_Os04g41450	LOC_Os06g21900	0.85	2.35	0.36
LOC_Os04g41450	LOC_Os06g38294	0.58	3.8	0.15
LOC_Os04g41450	LOC_Os06g49220	0.75	2.63	0.28
LOC_Os04g41450	LOC_Os07g01070	0.74	2.41	0.31
LOC_Os04g41450	LOC_Os07g10820	1.12	3.34	0.34
LOC_Os04g41450	LOC_Os08g31700	1.2	2.46	0.49
LOC_Os04g41450	LOC_Os10g02080	0.74	2.23	0.33
LOC_Os04g41450	LOC_Os10g02100	0.77	3.07	0.25
LOC_Os04g41450	LOC_Os10g02210	0.82	3.31	0.25
LOC_Os04g41450	LOC_Os10g02220	0.77	2.3	0.33
LOC_Os04g41450	LOC_Os10g02240	0.73	4.62	0.16
LOC_Os04g41450	LOC_Os10g05780	0.77	3.03	0.25
LOC_Os04g41450	LOC_Os10g42870	0.77	2.66	0.29
LOC_Os04g41450	LOC_Os10g42900	0.78	2.19	0.36
LOC_Os04g41450	LOC_Os11g17970	0.4	2.54	0.16
LOC_Os04g41450	LOC_Os11g18044	0.41	2.97	0.14
LOC_Os04g41450	LOC_Os11g18110	0.42	2.55	0.16
LOC_Os04g41450	LOC_Os11g23890	0.86	2.62	0.33
LOC_Os04g41450	LOC_Os12g13790	0.8	1.86	0.43
LOC_Os04g50930	LOC_Os04g59480	0.71	0.8	0.88
LOC_Os04g50930	LOC_Os05g27010	0.61	0.78	0.79
LOC_Os04g50930	LOC_Os05g34000	0.93	1.54	0.6
LOC_Os04g50930	LOC_Os05g35594	0.72	0.82	0.88
LOC_Os04g50930	LOC_Os05g35650	0.73	0.86	0.85
LOC_Os04g50930	LOC_Os06g13210	0.7	0.82	0.85
LOC_Os04g50930	LOC_Os06g38294	0.74	0.82	0.89
LOC_Os04g50930	LOC_Os06g49220	0.64	0.99	0.65
LOC_Os04g50930	LOC_Os08g05910	0.67	0.81	0.82
LOC_Os04g50930	LOC_Os10g02100	0.67	1.18	0.57
LOC_Os04g50930	LOC_Os10g02210	0.61	1.06	0.57
LOC_Os04g50930	LOC_Os10g02240	0.57	0.91	0.63
LOC_Os04g50930	LOC_Os10g42900	0.51	0.83	0.62
LOC_Os04g50930	LOC_Os11g12740	0.71	0.88	0.8
LOC_Os04g50930	LOC_Os11g18110	0.71	1.14	0.63
LOC_Os04g50930	LOC_Os12g44100	0.67	0.86	0.78
LOC_Os04g50930	LOC_Os12g44110	0.71	0.83	0.86
LOC_Os04g50940	LOC_Os04g50950	0.07	0.24	0.32
LOC_Os04g50940	LOC_Os04g59480	0.71	0.71	1.01
LOC_Os04g50940	LOC_Os05g27304	0.67	0.66	1.02
LOC_Os04g50940	LOC_Os05g34000	0.94	1.22	0.77
LOC_Os04g50940	LOC_Os05g34010	0.66	0.64	1.03
LOC_Os04g50940	LOC_Os05g34030	0.65	0.64	1.01
LOC_Os04g50940	LOC_Os05g35594	0.69	0.69	1
LOC_Os04g50940	LOC_Os06g13210	0.71	0.63	1.14
LOC_Os04g50940	LOC_Os06g38294	0.69	0.61	1.13
LOC_Os04g50940	LOC_Os06g49220	0.57	0.81	0.7
LOC_Os04g50940	LOC_Os06g49240	0.5	0.81	0.61
LOC_Os04g50940	LOC_Os07g10820	1.09	2.23	0.49
LOC_Os04g50940	LOC_Os08g05910	0.61	0.57	1.06
LOC_Os04g50940	LOC_Os08g31700	0.99	0.9	1.1
LOC_Os04g50940	LOC_Os10g02260	0.56	2.44	0.23
LOC_Os04g50940	LOC_Os10g02340	0.5	0.61	0.83
LOC_Os04g50940	LOC_Os10g05780	0.78	0.69	1.13
LOC_Os04g50940	LOC_Os10g33210	0.65	0.62	1.05
LOC_Os04g50940	LOC_Os10g40600	0.66	0.73	0.91
LOC_Os04g50940	LOC_Os10g42870	0.43	1.28	0.33
LOC_Os04g50940	LOC_Os11g12740	0.71	0.65	1.1
LOC_Os04g50940	LOC_Os11g18044	0.73	0.8	0.92
LOC_Os04g50940	LOC_Os12g44110	0.65	0.62	1.06
LOC_Os04g50950	LOC_Os04g56560	0.77	0.76	1.02
LOC_Os04g50950	LOC_Os05g27010	0.68	0.69	0.99
LOC_Os04g50950	LOC_Os05g27304	0.69	0.7	0.99
LOC_Os04g50950	LOC_Os05g34000	0.95	1.27	0.75
LOC_Os04g50950	LOC_Os05g34010	0.65	0.7	0.93
LOC_Os04g50950	LOC_Os05g34030	0.64	0.78	0.82
LOC_Os04g50950	LOC_Os05g35650	0.73	0.77	0.95
LOC_Os04g50950	LOC_Os06g13200	0.7	0.89	0.78
LOC_Os04g50950	LOC_Os06g49240	0.5	0.9	0.55
LOC_Os04g50950	LOC_Os07g01070	0.51	0.74	0.7
LOC_Os04g50950	LOC_Os07g10820	1.21	2.77	0.44
LOC_Os04g50950	LOC_Os07g41250	0.4	3.58	0.11
LOC_Os04g50950	LOC_Os10g02080	0.51	0.7	0.73
LOC_Os04g50950	LOC_Os10g02100	0.59	1.19	0.5
LOC_Os04g50950	LOC_Os10g02210	0.55	1.14	0.48
LOC_Os04g50950	LOC_Os10g02240	0.54	0.96	0.56
LOC_Os04g50950	LOC_Os10g02260	0.57	2.71	0.21
LOC_Os04g50950	LOC_Os10g05780	0.77	0.77	1
LOC_Os04g50950	LOC_Os10g22560	0.55	1.08	0.51
LOC_Os04g50950	LOC_Os10g33170	0.68	0.68	1
LOC_Os04g50950	LOC_Os10g40600	0.69	0.8	0.87
LOC_Os04g50950	LOC_Os12g12934	0.78	0.82	0.96
LOC_Os04g50950	LOC_Os12g13790	0.65	1.06	0.61
LOC_Os04g50950	LOC_Os12g44110	0.62	0.66	0.95
LOC_Os04g56560	LOC_Os04g59480	0.76	0.77	0.99
LOC_Os04g56560	LOC_Os05g27304	0.66	0.68	0.98
LOC_Os04g56560	LOC_Os05g34010	0.6	0.63	0.95
LOC_Os04g56560	LOC_Os05g34030	0.63	0.73	0.87
LOC_Os04g56560	LOC_Os06g13210	0.76	0.83	0.91
LOC_Os04g56560	LOC_Os06g21900	0.71	0.73	0.96
LOC_Os04g56560	LOC_Os06g38294	0.75	0.65	1.14
LOC_Os04g56560	LOC_Os07g10820	1.03	2.15	0.48
LOC_Os04g56560	LOC_Os10g02080	0.67	0.63	1.06
LOC_Os04g56560	LOC_Os10g02100	0.71	1.12	0.63
LOC_Os04g56560	LOC_Os10g02210	0.71	1.01	0.7
LOC_Os04g56560	LOC_Os10g22560	0.68	0.99	0.69
LOC_Os04g56560	LOC_Os10g42900	0.7	0.8	0.87
LOC_Os04g56560	LOC_Os12g44100	0.6	0.77	0.78
LOC_Os04g56560	LOC_Os12g44110	0.58	0.8	0.73
LOC_Os04g59480	LOC_Os05g34000	0.95	1.32	0.72
LOC_Os04g59480	LOC_Os05g34030	0.7	0.74	0.95
LOC_Os04g59480	LOC_Os06g13200	0.56	0.74	0.75
LOC_Os04g59480	LOC_Os06g21900	0.69	0.76	0.9
LOC_Os04g59480	LOC_Os06g38294	0.73	0.6	1.2
LOC_Os04g59480	LOC_Os06g49220	0.72	0.83	0.87
LOC_Os04g59480	LOC_Os06g49240	0.69	0.84	0.82
LOC_Os04g59480	LOC_Os07g01070	0.62	0.81	0.76
LOC_Os04g59480	LOC_Os08g05910	0.61	0.7	0.88
LOC_Os04g59480	LOC_Os10g05780	0.45	0.62	0.72
LOC_Os04g59480	LOC_Os10g22560	0.64	0.91	0.7
LOC_Os04g59480	LOC_Os10g33210	0.63	0.51	1.23
LOC_Os04g59480	LOC_Os11g12740	0.82	0.73	1.12
LOC_Os04g59480	LOC_Os11g17970	0.75	0.8	0.94
LOC_Os04g59480	LOC_Os12g12934	0.75	0.9	0.83
LOC_Os05g27010	LOC_Os05g33960	0.67	0.65	1.03
LOC_Os05g27010	LOC_Os05g34010	0.69	0.52	1.31
LOC_Os05g27010	LOC_Os05g34030	0.7	0.73	0.95
LOC_Os05g27010	LOC_Os05g35650	0.6	0.56	1.07
LOC_Os05g27010	LOC_Os06g13200	0.64	0.63	1.02
LOC_Os05g27010	LOC_Os06g15370	0.6	0.63	0.95
LOC_Os05g27010	LOC_Os06g49240	0.65	0.78	0.83
LOC_Os05g27010	LOC_Os07g01070	0.54	0.49	1.11
LOC_Os05g27010	LOC_Os07g10820	1.19	3.08	0.39
LOC_Os05g27010	LOC_Os08g41590	0.62	0.59	1.06
LOC_Os05g27010	LOC_Os10g02100	0.65	0.97	0.67
LOC_Os05g27010	LOC_Os10g02220	0.56	0.94	0.6
LOC_Os05g27010	LOC_Os10g02240	0.54	0.61	0.88
LOC_Os05g27010	LOC_Os10g33170	0.48	0.49	0.99
LOC_Os05g27010	LOC_Os10g40600	0.56	0.5	1.12
LOC_Os05g27010	LOC_Os10g42870	0.63	0.92	0.68
LOC_Os05g27010	LOC_Os11g18044	0.67	0.68	0.99
LOC_Os05g27010	LOC_Os11g18110	0.69	0.86	0.81
LOC_Os05g27304	LOC_Os05g34010	0.68	0.58	1.16
LOC_Os05g27304	LOC_Os05g34030	0.62	0.62	1
LOC_Os05g27304	LOC_Os05g35594	0.8	0.73	1.1
LOC_Os05g27304	LOC_Os05g35650	0.8	0.61	1.32
LOC_Os05g27304	LOC_Os06g13200	0.86	0.75	1.14
LOC_Os05g27304	LOC_Os06g15370	0.59	0.51	1.16
LOC_Os05g27304	LOC_Os06g21900	0.75	0.57	1.33
LOC_Os05g27304	LOC_Os06g38294	0.77	0.49	1.58
LOC_Os05g27304	LOC_Os06g49240	0.69	0.72	0.97
LOC_Os05g27304	LOC_Os06g49250	0.72	0.7	1.02
LOC_Os05g27304	LOC_Os07g01070	0.66	0.61	1.08
LOC_Os05g27304	LOC_Os07g10820	1.01	2.41	0.42
LOC_Os05g27304	LOC_Os10g02260	0.84	2.07	0.41
LOC_Os05g27304	LOC_Os10g02340	0.66	0.69	0.96
LOC_Os05g27304	LOC_Os10g05780	0.84	0.61	1.38
LOC_Os05g27304	LOC_Os10g33170	0.71	0.55	1.3
LOC_Os05g27304	LOC_Os10g40600	0.66	0.36	1.84
LOC_Os05g27304	LOC_Os10g42870	0.77	1.2	0.65
LOC_Os05g27304	LOC_Os11g18044	0.82	0.64	1.28
LOC_Os05g27304	LOC_Os11g18110	0.81	0.94	0.87
LOC_Os05g27304	LOC_Os12g44110	0.63	0.64	0.99
LOC_Os05g33960	LOC_Os05g34000	0.49	0.86	0.56
LOC_Os05g33960	LOC_Os05g34030	0.26	0.49	0.53
LOC_Os05g33960	LOC_Os06g13210	0.71	0.66	1.08
LOC_Os05g33960	LOC_Os06g38294	0.65	0.59	1.12
LOC_Os05g33960	LOC_Os06g49240	0.6	0.82	0.73
LOC_Os05g33960	LOC_Os06g49250	0.61	0.76	0.8
LOC_Os05g33960	LOC_Os08g31700	1.04	0.71	1.46
LOC_Os05g33960	LOC_Os10g02080	0.6	0.66	0.92
LOC_Os05g33960	LOC_Os10g02210	0.64	1.15	0.56
LOC_Os05g33960	LOC_Os10g02220	0.64	1.12	0.57
LOC_Os05g33960	LOC_Os10g02240	0.56	0.83	0.67
LOC_Os05g33960	LOC_Os10g02340	0.6	0.72	0.83
LOC_Os05g33960	LOC_Os10g05780	0.73	0.73	0.99
LOC_Os05g33960	LOC_Os10g33170	0.63	0.69	0.91
LOC_Os05g33960	LOC_Os10g33210	0.63	0.64	0.99
LOC_Os05g33960	LOC_Os10g40600	0.64	0.51	1.26
LOC_Os05g33960	LOC_Os11g12740	0.66	0.6	1.1
LOC_Os05g33960	LOC_Os11g18110	0.72	0.89	0.81
LOC_Os05g33960	LOC_Os12g12934	0.71	0.63	1.14
LOC_Os05g33960	LOC_Os12g13790	0.84	1.15	0.73
LOC_Os05g33960	LOC_Os12g44110	0.56	0.69	0.81
LOC_Os05g34000	LOC_Os05g34010	0.57	1	0.57
LOC_Os05g34000	LOC_Os05g34030	0.59	1.01	0.58
LOC_Os05g34000	LOC_Os05g35594	0.96	1.22	0.79
LOC_Os05g34000	LOC_Os05g35650	1.1	1.35	0.81
LOC_Os05g34000	LOC_Os06g13200	1.01	1.14	0.88
LOC_Os05g34000	LOC_Os06g13210	0.95	1.07	0.89
LOC_Os05g34000	LOC_Os06g49220	0.95	1.31	0.73
LOC_Os05g34000	LOC_Os06g49250	0.88	1.3	0.68
LOC_Os05g34000	LOC_Os08g05910	0.86	1.18	0.73
LOC_Os05g34000	LOC_Os08g31700	1.19	1.1	1.08
LOC_Os05g34000	LOC_Os10g02080	0.83	1.18	0.71
LOC_Os05g34000	LOC_Os10g02220	0.98	2.67	0.37
LOC_Os05g34000	LOC_Os10g02340	0.84	1.27	0.66
LOC_Os05g34000	LOC_Os10g05780	0.96	1.38	0.7
LOC_Os05g34000	LOC_Os10g33170	0.88	1.15	0.76
LOC_Os05g34000	LOC_Os10g33210	0.89	1.16	0.76
LOC_Os05g34000	LOC_Os10g40600	0.88	1.07	0.83
LOC_Os05g34000	LOC_Os11g18110	0.97	1.39	0.7
LOC_Os05g34000	LOC_Os12g12934	0.85	1.28	0.66
LOC_Os05g34010	LOC_Os06g15370	0.36	0.59	0.62
LOC_Os05g34010	LOC_Os06g38294	0.64	0.58	1.1
LOC_Os05g34010	LOC_Os06g49250	0.66	0.78	0.84
LOC_Os05g34010	LOC_Os07g01070	0.58	0.57	1.01
LOC_Os05g34010	LOC_Os07g10820	0.99	2.32	0.43
LOC_Os05g34010	LOC_Os07g41250	0.76	2.65	0.29
LOC_Os04g41450	LOC_Os10g02340	0.78	2.63	0.3
LOC_Os04g41450	LOC_Os10g22560	0.76	2.65	0.29
LOC_Os04g41450	LOC_Os10g40600	0.72	3.73	0.19
LOC_Os04g41450	LOC_Os11g12740	0.61	2.7	0.23
LOC_Os04g41450	LOC_Os12g12934	0.37	4.6	0.08
LOC_Os04g41450	LOC_Os12g44100	0.85	2.3	0.37
LOC_Os04g41450	LOC_Os12g44110	0.79	3.1	0.25
LOC_Os04g50930	LOC_Os04g50940	0.54	0.7	0.78
LOC_Os04g50930	LOC_Os04g50950	0.59	0.77	0.77
LOC_Os04g50930	LOC_Os04g56560	0.69	0.84	0.83
LOC_Os04g50930	LOC_Os05g27304	0.74	0.8	0.92
LOC_Os04g50930	LOC_Os05g33960	0.69	0.85	0.81
LOC_Os04g50930	LOC_Os05g34010	0.69	0.78	0.88
LOC_Os04g50930	LOC_Os05g34030	0.68	0.75	0.91
LOC_Os04g50930	LOC_Os06g13200	0.71	0.88	0.8
LOC_Os04g50930	LOC_Os06g15370	0.64	0.92	0.7
LOC_Os04g50930	LOC_Os06g21900	0.68	0.9	0.76
LOC_Os04g50930	LOC_Os06g49240	0.59	1.05	0.56
LOC_Os04g50930	LOC_Os06g49250	0.6	0.98	0.62
LOC_Os04g50930	LOC_Os07g01070	0.58	0.86	0.67
LOC_Os04g50930	LOC_Os07g10820	1.14	2.57	0.44
LOC_Os04g50930	LOC_Os07g41250	0.55	1.91	0.29
LOC_Os04g50930	LOC_Os08g31700	1.14	1.01	1.13
LOC_Os04g50930	LOC_Os10g02080	0.58	0.75	0.78
LOC_Os04g50930	LOC_Os10g02220	0.59	1.19	0.49
LOC_Os04g50930	LOC_Os10g02260	0.67	2.4	0.28
LOC_Os04g50930	LOC_Os10g02340	0.61	0.83	0.73
LOC_Os04g50930	LOC_Os10g05780	0.71	0.83	0.85
LOC_Os04g50930	LOC_Os10g22560	0.57	1.01	0.57
LOC_Os04g50930	LOC_Os10g33170	0.68	0.76	0.9
LOC_Os04g50930	LOC_Os10g33210	0.7	0.87	0.8
LOC_Os04g50930	LOC_Os10g40600	0.69	0.89	0.77
LOC_Os04g50930	LOC_Os10g42870	0.46	1.59	0.29
LOC_Os04g50930	LOC_Os11g17970	0.75	0.9	0.83
LOC_Os04g50930	LOC_Os11g18044	0.76	0.94	0.81
LOC_Os04g50930	LOC_Os11g23890	0.89	4.24	0.21
LOC_Os04g50930	LOC_Os12g12934	0.74	0.88	0.84
LOC_Os04g50930	LOC_Os12g13790	0.2	0.25	0.8
LOC_Os04g50940	LOC_Os04g56560	0.76	0.66	1.16
LOC_Os04g50940	LOC_Os05g27010	0.65	0.62	1.05
LOC_Os04g50940	LOC_Os05g33960	0.66	0.72	0.92
LOC_Os04g50940	LOC_Os05g35650	0.7	0.65	1.08
LOC_Os04g50940	LOC_Os06g13200	0.68	0.72	0.94
LOC_Os04g50940	LOC_Os06g15370	0.61	0.7	0.87
LOC_Os04g50940	LOC_Os06g21900	0.64	0.61	1.05
LOC_Os04g50940	LOC_Os06g49250	0.55	0.78	0.71
LOC_Os04g50940	LOC_Os07g01070	0.5	0.61	0.83
LOC_Os04g50940	LOC_Os10g02080	0.48	0.58	0.83
LOC_Os04g50940	LOC_Os10g02100	0.57	1.07	0.54
LOC_Os04g50940	LOC_Os10g02210	0.54	1.05	0.52
LOC_Os04g50940	LOC_Os10g02220	0.54	1.06	0.51
LOC_Os04g50940	LOC_Os10g02240	0.51	0.87	0.59
LOC_Os04g50940	LOC_Os10g22560	0.54	0.96	0.56
LOC_Os04g50940	LOC_Os10g33170	0.68	0.55	1.23
LOC_Os04g50940	LOC_Os10g42900	0.45	0.65	0.69
LOC_Os04g50940	LOC_Os11g17970	0.79	0.75	1.05
LOC_Os04g50940	LOC_Os11g18110	0.74	1.19	0.62
LOC_Os04g50940	LOC_Os12g12934	0.77	0.73	1.06
LOC_Os04g50940	LOC_Os12g13790	0.67	0.95	0.71
LOC_Os04g50940	LOC_Os12g44100	0.67	0.64	1.04
LOC_Os04g50950	LOC_Os04g59480	0.69	0.71	0.98
LOC_Os04g50950	LOC_Os05g33960	0.68	0.82	0.82
LOC_Os04g50950	LOC_Os05g35594	0.7	0.81	0.87
LOC_Os04g50950	LOC_Os06g13210	0.7	0.75	0.93
LOC_Os04g50950	LOC_Os06g15370	0.61	0.81	0.75
LOC_Os04g50950	LOC_Os06g21900	0.63	0.69	0.91
LOC_Os04g50950	LOC_Os06g38294	0.72	0.76	0.95
LOC_Os04g50950	LOC_Os06g49220	0.55	0.91	0.61
LOC_Os04g50950	LOC_Os06g49250	0.57	0.87	0.65
LOC_Os04g50950	LOC_Os08g05910	0.61	0.69	0.9
LOC_Os04g50950	LOC_Os08g31700	1.02	0.96	1.06
LOC_Os04g50950	LOC_Os10g02220	0.54	1.13	0.48
LOC_Os04g50950	LOC_Os10g02340	0.52	0.75	0.69
LOC_Os04g50950	LOC_Os10g33210	0.67	0.72	0.92
LOC_Os04g50950	LOC_Os10g42870	0.44	1.3	0.34
LOC_Os04g50950	LOC_Os10g42900	0.47	0.73	0.65
LOC_Os04g50950	LOC_Os11g12740	0.74	0.86	0.86
LOC_Os04g50950	LOC_Os11g17970	0.8	0.78	1.03
LOC_Os04g50950	LOC_Os11g18044	0.74	0.89	0.83
LOC_Os04g50950	LOC_Os11g18110	0.73	1.3	0.56
LOC_Os04g50950	LOC_Os12g44100	0.66	0.66	0.99
LOC_Os04g56560	LOC_Os05g27010	0.66	0.62	1.05
LOC_Os04g56560	LOC_Os05g33960	0.66	0.72	0.92
LOC_Os04g56560	LOC_Os05g34000	0.89	1.58	0.57
LOC_Os04g56560	LOC_Os05g35594	0.74	0.73	1.02
LOC_Os04g56560	LOC_Os05g35650	0.77	0.71	1.09
LOC_Os04g56560	LOC_Os06g13200	0.79	0.87	0.91
LOC_Os04g56560	LOC_Os06g15370	0.62	0.74	0.84
LOC_Os04g56560	LOC_Os06g49220	0.77	0.81	0.96
LOC_Os04g56560	LOC_Os06g49240	0.68	0.79	0.85
LOC_Os04g56560	LOC_Os06g49250	0.71	0.8	0.89
LOC_Os04g56560	LOC_Os07g01070	0.67	0.74	0.9
LOC_Os04g56560	LOC_Os07g41250	0.82	2.33	0.35
LOC_Os04g56560	LOC_Os08g05910	0.69	0.69	0.99
LOC_Os04g56560	LOC_Os08g31700	0.91	0.93	0.98
LOC_Os04g56560	LOC_Os10g02220	0.65	1.11	0.58
LOC_Os04g56560	LOC_Os10g02240	0.7	0.93	0.75
LOC_Os04g56560	LOC_Os10g02260	0.76	2.36	0.32
LOC_Os04g56560	LOC_Os10g02340	0.67	0.7	0.95
LOC_Os04g56560	LOC_Os10g05780	0.72	0.62	1.16
LOC_Os04g56560	LOC_Os10g33170	0.69	0.64	1.08
LOC_Os04g56560	LOC_Os10g33210	0.71	0.65	1.09
LOC_Os04g56560	LOC_Os10g40600	0.7	0.63	1.11
LOC_Os04g56560	LOC_Os10g42870	0.7	1.22	0.57
LOC_Os04g56560	LOC_Os11g12740	0.77	0.71	1.07
LOC_Os04g56560	LOC_Os11g17970	0.75	0.84	0.89
LOC_Os04g56560	LOC_Os11g18044	0.77	0.91	0.85
LOC_Os04g56560	LOC_Os11g18110	0.75	1.04	0.72
LOC_Os04g56560	LOC_Os12g12934	0.76	0.76	1
LOC_Os04g56560	LOC_Os12g13790	0.81	1.01	0.81
LOC_Os04g59480	LOC_Os05g27010	0.6	0.62	0.97
LOC_Os04g59480	LOC_Os05g27304	0.77	0.56	1.37
LOC_Os04g59480	LOC_Os05g33960	0.64	0.7	0.91
LOC_Os04g59480	LOC_Os05g34010	0.68	0.72	0.95
LOC_Os04g59480	LOC_Os05g35594	0.4	0.66	0.6
LOC_Os04g59480	LOC_Os05g35650	0.38	0.49	0.78
LOC_Os04g59480	LOC_Os06g13210	0.59	0.7	0.84
LOC_Os04g59480	LOC_Os06g15370	0.7	0.63	1.11
LOC_Os04g59480	LOC_Os06g49250	0.73	0.83	0.88
LOC_Os04g59480	LOC_Os07g41250	0.74	2.31	0.32
LOC_Os04g59480	LOC_Os08g31700	1.02	0.9	1.13
LOC_Os04g59480	LOC_Os08g41590	0.16	0.26	0.63
LOC_Os04g59480	LOC_Os10g02080	0.55	0.58	0.94
LOC_Os04g59480	LOC_Os10g02100	0.67	1.37	0.49
LOC_Os04g59480	LOC_Os10g02210	0.66	1.04	0.63
LOC_Os04g59480	LOC_Os10g02220	0.65	0.99	0.66
LOC_Os04g59480	LOC_Os10g02240	0.7	0.83	0.84
LOC_Os04g59480	LOC_Os10g02260	0.71	2.32	0.31
LOC_Os04g59480	LOC_Os10g02340	0.6	0.73	0.82
LOC_Os04g59480	LOC_Os10g33170	0.62	0.49	1.26
LOC_Os04g59480	LOC_Os10g40600	0.67	0.73	0.92
LOC_Os04g59480	LOC_Os10g42870	0.71	1.37	0.52
LOC_Os04g59480	LOC_Os10g42900	0.67	0.79	0.85
LOC_Os04g59480	LOC_Os11g18044	0.75	0.69	1.08
LOC_Os04g59480	LOC_Os11g18110	0.75	0.89	0.84
LOC_Os04g59480	LOC_Os12g13790	1.04	0.95	1.1
LOC_Os04g59480	LOC_Os12g44100	0.69	0.55	1.25
LOC_Os04g59480	LOC_Os12g44110	0.71	0.57	1.24
LOC_Os05g27010	LOC_Os05g27304	0.71	0.52	1.36
LOC_Os05g27010	LOC_Os05g34000	0.93	1.52	0.61
LOC_Os05g27010	LOC_Os05g35594	0.55	0.59	0.92
LOC_Os05g27010	LOC_Os06g13210	0.66	0.61	1.1
LOC_Os05g27010	LOC_Os06g21900	0.66	0.62	1.06
LOC_Os05g27010	LOC_Os06g38294	0.67	0.63	1.05
LOC_Os05g27010	LOC_Os06g49220	0.65	0.76	0.85
LOC_Os05g27010	LOC_Os06g49250	0.63	0.82	0.76
LOC_Os05g27010	LOC_Os08g05910	0.54	0.49	1.09
LOC_Os05g27010	LOC_Os08g31700	1.15	0.74	1.55
LOC_Os05g27010	LOC_Os10g02080	0.57	0.5	1.15
LOC_Os05g27010	LOC_Os10g02210	0.57	0.88	0.64
LOC_Os05g27010	LOC_Os10g02260	0.65	2.43	0.27
LOC_Os05g27010	LOC_Os10g02340	0.54	0.56	0.97
LOC_Os05g27010	LOC_Os10g05780	0.63	0.65	0.97
LOC_Os05g27010	LOC_Os10g22560	0.57	0.87	0.66
LOC_Os05g27010	LOC_Os10g33210	0.46	0.47	0.98
LOC_Os05g27010	LOC_Os10g42900	0.59	0.7	0.83
LOC_Os05g27010	LOC_Os11g12740	0.69	0.53	1.3
LOC_Os05g27010	LOC_Os11g17970	0.7	0.68	1.02
LOC_Os05g27010	LOC_Os12g12934	0.68	0.56	1.2
LOC_Os05g27010	LOC_Os12g13790	0.79	0.94	0.84
LOC_Os05g27010	LOC_Os12g44100	0.66	0.76	0.86
LOC_Os05g27010	LOC_Os12g44110	0.68	0.73	0.94
LOC_Os05g27304	LOC_Os05g33960	0.66	0.67	0.98
LOC_Os05g27304	LOC_Os05g34000	0.81	1.09	0.75
LOC_Os05g27304	LOC_Os06g13210	0.82	0.66	1.25
LOC_Os05g27304	LOC_Os06g49220	0.71	0.7	1.02
LOC_Os05g27304	LOC_Os08g05910	0.69	0.42	1.63
LOC_Os05g27304	LOC_Os08g31700	1.21	0.75	1.61
LOC_Os05g27304	LOC_Os10g02080	0.64	0.5	1.29
LOC_Os05g27304	LOC_Os10g02100	0.74	1.04	0.71
LOC_Os05g27304	LOC_Os10g02210	0.73	0.97	0.75
LOC_Os05g27304	LOC_Os10g02220	0.75	1.03	0.72
LOC_Os05g27304	LOC_Os10g02240	0.7	0.89	0.78
LOC_Os05g27304	LOC_Os10g22560	0.72	0.96	0.75
LOC_Os05g27304	LOC_Os10g33210	0.75	0.55	1.37
LOC_Os05g27304	LOC_Os10g42900	0.68	0.72	0.94
LOC_Os05g27304	LOC_Os11g12740	0.74	0.6	1.25
LOC_Os05g27304	LOC_Os11g17970	0.8	0.59	1.35
LOC_Os05g27304	LOC_Os12g12934	0.71	0.58	1.23
LOC_Os05g27304	LOC_Os12g13790	0.8	0.95	0.84
LOC_Os05g27304	LOC_Os12g44100	0.65	0.71	0.92
LOC_Os05g33960	LOC_Os05g34010	0.3	0.43	0.7
LOC_Os05g33960	LOC_Os05g35594	0.69	0.74	0.94
LOC_Os05g33960	LOC_Os05g35650	0.64	0.63	1.02
LOC_Os05g33960	LOC_Os06g13200	0.73	0.7	1.04
LOC_Os05g33960	LOC_Os06g15370	0.35	0.63	0.56
LOC_Os05g33960	LOC_Os06g21900	0.7	0.68	1.04
LOC_Os05g33960	LOC_Os06g49220	0.64	0.85	0.75
LOC_Os05g33960	LOC_Os07g01070	0.54	0.59	0.9
LOC_Os05g33960	LOC_Os07g10820	0.95	3.36	0.28
LOC_Os05g33960	LOC_Os08g05910	0.59	0.52	1.12
LOC_Os05g33960	LOC_Os10g02100	0.64	1.01	0.63
LOC_Os05g33960	LOC_Os10g02260	0.65	2.57	0.25
LOC_Os05g33960	LOC_Os10g22560	0.64	1.07	0.6
LOC_Os05g33960	LOC_Os10g42870	0.66	1.69	0.39
LOC_Os05g33960	LOC_Os10g42900	0.68	0.69	0.98
LOC_Os05g33960	LOC_Os11g17970	0.7	0.68	1.02
LOC_Os05g33960	LOC_Os11g18044	0.73	0.72	1.01
LOC_Os05g33960	LOC_Os12g44100	0.58	0.71	0.81
LOC_Os05g34000	LOC_Os06g15370	0.69	1.09	0.64
LOC_Os05g34000	LOC_Os06g21900	0.96	1.19	0.8
LOC_Os05g34000	LOC_Os06g38294	0.96	1.14	0.84
LOC_Os05g34000	LOC_Os06g49240	0.94	1.36	0.69
LOC_Os05g34000	LOC_Os07g01070	0.82	1.25	0.66
LOC_Os05g34000	LOC_Os10g02100	0.89	2.16	0.41
LOC_Os05g34000	LOC_Os10g02210	0.9	2.15	0.42
LOC_Os05g34000	LOC_Os10g02240	0.89	1.62	0.55
LOC_Os05g34000	LOC_Os10g42900	0.95	1.32	0.72
LOC_Os05g34000	LOC_Os11g12740	0.82	1.33	0.62
LOC_Os05g34000	LOC_Os11g17970	0.95	1.09	0.88
LOC_Os05g34000	LOC_Os11g18044	0.9	1.26	0.71
LOC_Os05g34000	LOC_Os12g13790	0.84	1.57	0.53
LOC_Os05g34000	LOC_Os12g44100	0.87	1.19	0.73
LOC_Os05g34000	LOC_Os12g44110	0.8	1.05	0.76
LOC_Os05g34010	LOC_Os05g34030	0.22	0.55	0.41
LOC_Os05g34010	LOC_Os05g35594	0.72	0.8	0.91
LOC_Os05g34010	LOC_Os05g35650	0.67	0.6	1.11
LOC_Os05g34010	LOC_Os06g13200	0.71	0.71	1.01
LOC_Os05g34010	LOC_Os06g13210	0.73	0.68	1.07
LOC_Os05g34010	LOC_Os06g21900	0.71	0.73	0.97
LOC_Os05g34010	LOC_Os06g49220	0.68	0.78	0.87
LOC_Os05g34010	LOC_Os06g49240	0.66	0.81	0.81
LOC_Os05g34010	LOC_Os08g05910	0.63	0.51	1.24
LOC_Os05g34010	LOC_Os08g31700	1.1	0.71	1.56
LOC_Os01g55600	LOC_Os04g50930	0.79	0.85	0.93
LOC_Os01g55600	LOC_Os04g50950	0.76	0.79	0.96
LOC_Os01g55600	LOC_Os04g56560	0.71	0.76	0.93
LOC_Os01g55600	LOC_Os05g27010	0.78	0.76	1.03
LOC_Os01g55600	LOC_Os05g27304	0.72	0.65	1.1
LOC_Os01g55600	LOC_Os05g33960	0.65	0.8	0.81
LOC_Os01g55600	LOC_Os05g34000	0.94	1.27	0.74
LOC_Os01g55600	LOC_Os05g34010	0.64	0.75	0.85
LOC_Os01g55600	LOC_Os05g34030	0.65	0.86	0.75
LOC_Os01g55600	LOC_Os05g35594	0.76	0.86	0.89
LOC_Os01g55600	LOC_Os05g35650	0.75	0.77	0.98
LOC_Os01g55600	LOC_Os06g13210	0.77	0.79	0.97
LOC_Os01g55600	LOC_Os06g15370	0.63	0.69	0.92
LOC_Os01g55600	LOC_Os06g21900	0.8	0.71	1.13
LOC_Os01g55600	LOC_Os06g38294	0.76	0.62	1.22
LOC_Os01g55600	LOC_Os07g01070	0.7	0.75	0.93
LOC_Os01g55600	LOC_Os07g10820	1.16	2.32	0.5
LOC_Os01g55600	LOC_Os08g31700	1.09	0.79	1.38
LOC_Os01g55600	LOC_Os10g02080	0.64	0.65	0.98
LOC_Os01g55600	LOC_Os10g02100	0.76	1.12	0.67
LOC_Os01g55600	LOC_Os10g02210	0.71	1.14	0.62
LOC_Os01g55600	LOC_Os10g02220	0.73	1.32	0.55
LOC_Os01g55600	LOC_Os10g02240	0.77	0.86	0.89
LOC_Os01g55600	LOC_Os10g02260	0.78	2.5	0.31
LOC_Os01g55600	LOC_Os10g02340	0.73	0.84	0.87
LOC_Os01g55600	LOC_Os10g05780	0.78	0.74	1.05
LOC_Os01g55600	LOC_Os10g22560	0.72	1.21	0.59
LOC_Os01g55600	LOC_Os10g33210	0.73	0.74	0.98
LOC_Os01g55600	LOC_Os10g40600	0.72	0.63	1.14
LOC_Os01g55600	LOC_Os10g42870	0.79	1.45	0.54
LOC_Os01g55600	LOC_Os10g42900	0.79	0.79	1
LOC_Os01g55600	LOC_Os11g12740	0.76	0.74	1.03
LOC_Os01g55600	LOC_Os11g17970	0.8	0.79	1
LOC_Os01g55600	LOC_Os11g18044	0.85	0.93	0.91
LOC_Os01g55600	LOC_Os11g18110	0.81	1.09	0.75
LOC_Os01g55600	LOC_Os11g23890	0.58	2.45	0.24
LOC_Os01g55600	LOC_Os12g12934	0.76	0.76	1
LOC_Os01g55600	LOC_Os12g13790	0.89	1.03	0.87
LOC_Os01g55610	LOC_Os01g65110	0.68	0.49	1.38
LOC_Os01g55610	LOC_Os01g65120	0.8	1.04	0.77
LOC_Os01g55610	LOC_Os01g65169	0.69	0.71	0.97
LOC_Os01g55610	LOC_Os01g65190	0.72	0.86	0.84
LOC_Os01g55610	LOC_Os01g65200	0.72	2.67	0.27
LOC_Os01g55610	LOC_Os01g65210	0.73	1.33	0.55
LOC_Os01g55610	LOC_Os01g67630	0.7	0.54	1.3
LOC_Os01g55610	LOC_Os01g67640	0.66	0.6	1.11
LOC_Os01g55610	LOC_Os02g46460	0.81	0.61	1.33
LOC_Os01g55610	LOC_Os02g47090	0.76	0.54	1.42
LOC_Os01g55610	LOC_Os02g48570	0.77	0.64	1.2
LOC_Os01g55610	LOC_Os03g01290	0.77	0.68	1.14
LOC_Os01g55610	LOC_Os03g48180	0.62	0.48	1.31
LOC_Os01g55610	LOC_Os04g39030	0.71	0.56	1.27
LOC_Os01g55610	LOC_Os04g41400	0.78	1.25	0.62
LOC_Os01g55610	LOC_Os04g50930	0.8	0.81	0.99
LOC_Os01g55610	LOC_Os04g50950	0.76	0.66	1.15
LOC_Os01g55610	LOC_Os04g56560	0.68	0.65	1.04
LOC_Os01g55610	LOC_Os05g27010	0.72	0.57	1.26
LOC_Os01g55610	LOC_Os05g27304	0.69	0.51	1.34
LOC_Os01g55610	LOC_Os05g33960	0.61	0.62	0.99
LOC_Os01g55610	LOC_Os05g34000	0.75	1.19	0.63
LOC_Os01g55610	LOC_Os05g34010	0.65	0.65	1
LOC_Os01g55610	LOC_Os05g35594	0.66	0.69	0.96
LOC_Os01g55610	LOC_Os06g13210	0.74	0.69	1.06
LOC_Os01g55610	LOC_Os06g15370	0.63	0.61	1.04
LOC_Os01g55610	LOC_Os06g21900	0.76	0.61	1.24
LOC_Os01g55610	LOC_Os06g38294	0.81	0.59	1.37
LOC_Os01g55610	LOC_Os06g49220	0.76	0.68	1.12
LOC_Os01g55610	LOC_Os06g49240	0.76	0.84	0.91
LOC_Os01g55610	LOC_Os06g49250	0.76	0.64	1.19
LOC_Os01g55610	LOC_Os07g10820	1.09	3.01	0.36
LOC_Os01g55610	LOC_Os08g31700	1.03	0.89	1.15
LOC_Os01g55610	LOC_Os10g02080	0.69	0.54	1.29
LOC_Os01g55610	LOC_Os10g02100	0.75	1.04	0.72
LOC_Os01g55610	LOC_Os10g02260	0.74	2	0.37
LOC_Os01g55610	LOC_Os10g02340	0.75	0.62	1.21
LOC_Os01g55610	LOC_Os10g33170	0.71	0.58	1.24
LOC_Os01g55610	LOC_Os10g33210	0.72	0.6	1.19
LOC_Os01g55610	LOC_Os10g40600	0.74	0.52	1.44
LOC_Os01g55610	LOC_Os10g42870	0.81	1.36	0.59
LOC_Os01g55610	LOC_Os10g42900	0.76	0.75	1.02
LOC_Os01g55610	LOC_Os11g12740	0.79	0.56	1.4
LOC_Os01g55610	LOC_Os11g17970	0.82	0.67	1.22
LOC_Os01g55610	LOC_Os11g18044	0.81	0.82	0.99
LOC_Os01g55610	LOC_Os12g13790	0.89	0.91	0.99
LOC_Os01g55610	LOC_Os12g44110	0.6	0.68	0.88
LOC_Os01g65100	LOC_Os01g65110	0.2	0.33	0.6
LOC_Os01g65100	LOC_Os01g65150	0.43	0.61	0.7
LOC_Os01g65100	LOC_Os01g65169	0.43	0.65	0.66
LOC_Os01g65100	LOC_Os01g65190	0.43	0.65	0.67
LOC_Os01g65100	LOC_Os01g65200	0.32	2.26	0.14
LOC_Os01g65100	LOC_Os01g65210	0.37	1.08	0.34
LOC_Os01g65100	LOC_Os01g67630	0.56	0.48	1.17
LOC_Os01g65100	LOC_Os02g46460	0.69	0.65	1.06
LOC_Os01g65100	LOC_Os02g47090	0.71	0.66	1.08
LOC_Os01g65100	LOC_Os03g01290	0.65	0.78	0.83
LOC_Os01g65100	LOC_Os03g04570	0.57	0.6	0.95
LOC_Os01g65100	LOC_Os03g48180	0.68	0.56	1.22
LOC_Os01g65100	LOC_Os04g36040	0.73	0.64	1.15
LOC_Os01g65100	LOC_Os04g41400	0.78	1.17	0.67
LOC_Os01g65100	LOC_Os04g41410	0.85	3.2	0.26
LOC_Os01g65100	LOC_Os04g50930	0.73	0.88	0.83
LOC_Os01g65100	LOC_Os04g50940	0.7	0.59	1.2
LOC_Os01g65100	LOC_Os04g50950	0.7	0.64	1.09
LOC_Os01g65100	LOC_Os04g59480	0.37	0.52	0.72
LOC_Os01g65100	LOC_Os05g27010	0.54	0.59	0.92
LOC_Os01g65100	LOC_Os05g27304	0.74	0.58	1.27
LOC_Os01g65100	LOC_Os05g35650	0.27	0.44	0.62
LOC_Os01g65100	LOC_Os06g13200	0.52	0.57	0.91
LOC_Os01g65100	LOC_Os06g13210	0.49	0.54	0.91
LOC_Os01g65100	LOC_Os06g21900	0.67	0.67	1
LOC_Os01g65100	LOC_Os06g38294	0.67	0.59	1.15
LOC_Os01g65100	LOC_Os06g49220	0.62	0.79	0.79
LOC_Os01g65100	LOC_Os06g49240	0.59	0.77	0.76
LOC_Os01g65100	LOC_Os08g31700	1.1	0.67	1.64
LOC_Os01g65100	LOC_Os10g02080	0.55	0.49	1.1
LOC_Os01g65100	LOC_Os10g02100	0.63	1.22	0.52
LOC_Os01g65100	LOC_Os10g02210	0.63	1.23	0.51
LOC_Os01g65100	LOC_Os10g02240	0.61	0.85	0.72
LOC_Os01g65100	LOC_Os10g02260	0.65	2.77	0.23
LOC_Os01g65100	LOC_Os10g02340	0.59	0.69	0.86
LOC_Os01g65100	LOC_Os10g22560	0.61	1.21	0.5
LOC_Os01g65100	LOC_Os10g33170	0.57	0.51	1.13
LOC_Os01g65100	LOC_Os10g42900	0.63	0.74	0.84
LOC_Os01g65100	LOC_Os11g12740	0.72	0.67	1.07
LOC_Os01g65100	LOC_Os11g17970	0.78	0.66	1.19
LOC_Os01g65100	LOC_Os11g18110	0.79	0.95	0.83
LOC_Os01g65100	LOC_Os12g12934	0.76	0.73	1.04
LOC_Os01g65100	LOC_Os12g13790	0.86	1.1	0.79
LOC_Os01g65100	LOC_Os12g44100	0.66	0.63	1.06
LOC_Os01g65100	LOC_Os12g44110	0.69	0.6	1.14
LOC_Os01g65110	LOC_Os01g65120	0.59	0.88	0.66
LOC_Os01g65110	LOC_Os01g65150	0.44	0.52	0.85
LOC_Os01g65110	LOC_Os01g65169	0.46	0.54	0.84
LOC_Os01g65110	LOC_Os01g65200	0.34	2.21	0.15
LOC_Os01g65110	LOC_Os01g67630	0.59	0.52	1.13
LOC_Os01g65110	LOC_Os01g67640	0.52	0.47	1.12
LOC_Os01g65110	LOC_Os02g46460	0.67	0.63	1.07
LOC_Os01g65110	LOC_Os02g47090	0.72	0.6	1.21
LOC_Os01g65110	LOC_Os02g48570	0.66	0.68	0.96
LOC_Os01g65110	LOC_Os03g01290	0.66	0.68	0.98
LOC_Os01g65110	LOC_Os03g04570	0.59	0.61	0.97
LOC_Os01g65110	LOC_Os03g48180	0.68	0.56	1.22
LOC_Os01g65110	LOC_Os03g60850	0.58	0.49	1.18
LOC_Os01g65110	LOC_Os04g36040	0.72	0.56	1.29
LOC_Os01g65110	LOC_Os04g39030	0.61	0.55	1.11
LOC_Os01g65110	LOC_Os04g50930	0.69	0.91	0.76
LOC_Os01g65110	LOC_Os04g50940	0.72	0.57	1.26
LOC_Os01g65110	LOC_Os04g50950	0.74	0.73	1.01
LOC_Os01g65110	LOC_Os04g56560	0.74	0.7	1.06
LOC_Os01g65110	LOC_Os05g27304	0.74	0.59	1.26
LOC_Os01g65110	LOC_Os05g33960	0.62	0.6	1.04
LOC_Os01g65110	LOC_Os05g34000	0.96	1.26	0.76
LOC_Os01g65110	LOC_Os05g34010	0.6	0.58	1.03
LOC_Os01g65110	LOC_Os05g34030	0.63	0.66	0.95
LOC_Os01g65110	LOC_Os05g35650	0.28	0.45	0.61
LOC_Os01g65110	LOC_Os06g13200	0.5	0.57	0.88
LOC_Os01g65110	LOC_Os06g13210	0.51	0.53	0.97
LOC_Os01g65110	LOC_Os06g38294	0.62	0.57	1.08
LOC_Os01g65110	LOC_Os06g49220	0.65	0.72	0.9
LOC_Os01g65110	LOC_Os06g49240	0.58	0.76	0.77
LOC_Os01g65110	LOC_Os07g01070	0.55	0.56	0.98
LOC_Os01g65110	LOC_Os08g31700	1.06	0.7	1.5
LOC_Os01g65110	LOC_Os08g41590	0.42	0.56	0.74
LOC_Os01g65110	LOC_Os10g02080	0.57	0.5	1.14
LOC_Os01g65110	LOC_Os10g02210	0.64	1.1	0.58
LOC_Os01g65110	LOC_Os10g02220	0.66	1.29	0.51
LOC_Os01g65110	LOC_Os10g02340	0.57	0.58	0.98
LOC_Os01g65110	LOC_Os10g05780	0.45	0.53	0.85
LOC_Os01g65110	LOC_Os10g22560	0.61	1.19	0.51
LOC_Os01g65110	LOC_Os10g33210	0.6	0.52	1.16
LOC_Os01g65110	LOC_Os10g42870	0.66	1.27	0.52
LOC_Os01g65110	LOC_Os11g12740	0.69	0.57	1.2
LOC_Os01g65110	LOC_Os11g18044	0.78	0.72	1.08
LOC_Os01g65110	LOC_Os11g18110	0.8	0.92	0.87
LOC_Os01g65110	LOC_Os12g12934	0.7	0.64	1.1
LOC_Os01g65110	LOC_Os12g44100	0.71	0.68	1.04
LOC_Os01g65110	LOC_Os12g44110	0.72	0.64	1.12
LOC_Os01g65120	LOC_Os01g65150	0.43	0.75	0.58
LOC_Os01g65120	LOC_Os01g67630	0.7	0.9	0.78
LOC_Os01g65120	LOC_Os01g67640	0.65	0.98	0.67
LOC_Os01g65120	LOC_Os02g46460	0.82	1.03	0.8
LOC_Os01g65120	LOC_Os02g47090	0.81	1.07	0.76
LOC_Os01g65120	LOC_Os03g01290	0.78	0.91	0.86
LOC_Os01g65120	LOC_Os03g04570	0.77	1.24	0.62
LOC_Os01g65120	LOC_Os03g13274	0.78	5.24	0.15
LOC_Os01g65120	LOC_Os03g48180	0.86	1.24	0.7
LOC_Os01g65120	LOC_Os03g60850	0.75	0.92	0.82
LOC_Os01g65120	LOC_Os04g36040	0.79	0.97	0.81
LOC_Os01g65120	LOC_Os04g39030	0.79	0.99	0.79
LOC_Os01g65120	LOC_Os04g41410	0.91	2.81	0.33
LOC_Os01g65120	LOC_Os04g41450	0.83	2.1	0.39
LOC_Os01g65120	LOC_Os04g50930	0.83	1.28	0.64
LOC_Os01g65120	LOC_Os04g50950	0.87	1.09	0.79
LOC_Os01g65120	LOC_Os04g59480	0.64	1.07	0.6
LOC_Os01g65120	LOC_Os05g27010	0.73	0.76	0.97
LOC_Os01g65120	LOC_Os05g33960	0.71	1.05	0.67
LOC_Os01g65120	LOC_Os05g34000	1.06	2.28	0.46
LOC_Os01g65120	LOC_Os05g34010	0.83	0.99	0.84
LOC_Os01g65120	LOC_Os05g34030	0.72	0.97	0.74
LOC_Os01g65120	LOC_Os05g35594	0.58	0.88	0.66
LOC_Os01g65120	LOC_Os06g13200	0.68	0.95	0.72
LOC_Os01g65120	LOC_Os06g13210	0.69	0.92	0.74
LOC_Os01g65120	LOC_Os06g15370	0.8	1.4	0.57
LOC_Os01g65120	LOC_Os06g21900	0.75	1.14	0.66
LOC_Os01g65120	LOC_Os06g38294	0.79	1.16	0.68
LOC_Os01g65120	LOC_Os06g49240	0.86	1.01	0.85
LOC_Os01g65120	LOC_Os06g49250	0.76	1.12	0.68
LOC_Os01g65120	LOC_Os07g01070	0.7	1.01	0.7
LOC_Os01g65120	LOC_Os08g05910	0.7	1.11	0.63
LOC_Os01g65120	LOC_Os08g31700	1.03	1.34	0.77
LOC_Os01g65120	LOC_Os08g41590	0.62	1.07	0.59
LOC_Os01g65120	LOC_Os10g02080	0.73	1.01	0.72
LOC_Os01g65120	LOC_Os10g02100	0.74	1.26	0.59
LOC_Os01g65120	LOC_Os10g02210	0.77	1.5	0.51
LOC_Os01g65120	LOC_Os10g02220	0.76	1.33	0.57
LOC_Os01g65120	LOC_Os10g02240	0.71	1.36	0.53
LOC_Os01g65120	LOC_Os10g02340	0.66	0.91	0.72
LOC_Os01g65120	LOC_Os10g05780	0.41	0.69	0.6
LOC_Os01g65120	LOC_Os10g22560	0.72	1.24	0.59
LOC_Os01g65120	LOC_Os10g42870	0.81	1.32	0.61
LOC_Os01g65120	LOC_Os10g42900	0.82	1.25	0.66
LOC_Os01g65120	LOC_Os11g17970	0.84	0.96	0.88
LOC_Os01g65120	LOC_Os11g18110	0.95	1.28	0.75
LOC_Os01g65120	LOC_Os12g44100	0.85	1.2	0.71
LOC_Os01g65120	LOC_Os12g44110	0.87	1.19	0.73
LOC_Os01g65140	LOC_Os03g17770	0.84	1.14	0.74
LOC_Os01g65140	LOC_Os06g49240	0.6	0.7	0.85
LOC_Os01g65140	LOC_Os07g21960	0.95	0.98	0.97
LOC_Os01g65140	LOC_Os08g31700	1.21	0.85	1.42
LOC_Os01g65140	LOC_Os08g41590	0.4	0.87	0.46
LOC_Os01g65140	LOC_Os12g13790	0.95	0.78	1.22
LOC_Os01g65140	LOC_Os12g15600	1.14	1.04	1.1
LOC_Os01g65150	LOC_Os01g65169	0.09	0.18	0.52
LOC_Os01g65150	LOC_Os01g65190	0.15	0.23	0.65
LOC_Os01g65150	LOC_Os01g65200	0.45	2.42	0.19
LOC_Os01g65150	LOC_Os01g67630	0.61	0.65	0.94
LOC_Os01g65150	LOC_Os01g67640	0.56	0.6	0.93
LOC_Os01g65150	LOC_Os02g46460	0.67	0.7	0.96
LOC_Os01g04950	LOC_Os04g50950	0.54	0.69	0.79
LOC_Os01g37590	LOC_Os02g48570	0.64	0.63	1.01
LOC_Os01g37590	LOC_Os04g39030	0.4	0.52	0.77
LOC_Os01g37590	LOC_Os04g59480	0.65	0.66	0.99
LOC_Os05g34010	LOC_Os10g02080	0.62	0.56	1.12
LOC_Os05g34010	LOC_Os10g02100	0.63	1.11	0.57
LOC_Os05g34010	LOC_Os10g02210	0.67	1.07	0.63
LOC_Os05g34010	LOC_Os10g02220	0.66	1.17	0.56
LOC_Os05g34010	LOC_Os10g02240	0.62	0.85	0.72
LOC_Os05g34010	LOC_Os10g02260	0.7	2.3	0.31
LOC_Os05g34010	LOC_Os10g02340	0.65	0.66	0.98
LOC_Os05g34010	LOC_Os10g05780	0.76	0.73	1.04
LOC_Os05g34010	LOC_Os10g22560	0.67	1	0.67
LOC_Os05g34010	LOC_Os10g33170	0.67	0.6	1.12
LOC_Os05g34010	LOC_Os10g33210	0.63	0.61	1.04
LOC_Os05g34010	LOC_Os10g40600	0.62	0.44	1.41
LOC_Os05g34010	LOC_Os10g42870	0.7	1.3	0.54
LOC_Os05g34010	LOC_Os10g42900	0.69	0.66	1.04
LOC_Os05g34010	LOC_Os11g12740	0.7	0.7	1.01
LOC_Os05g34010	LOC_Os11g17970	0.75	0.63	1.19
LOC_Os05g34010	LOC_Os11g18044	0.72	0.7	1.02
LOC_Os05g34010	LOC_Os11g18110	0.71	0.9	0.79
LOC_Os05g34010	LOC_Os12g12934	0.73	0.69	1.06
LOC_Os05g34010	LOC_Os12g13790	0.78	1.1	0.71
LOC_Os05g34010	LOC_Os12g44100	0.66	0.66	0.99
LOC_Os05g34010	LOC_Os12g44110	0.62	0.58	1.07
LOC_Os05g34030	LOC_Os05g35594	0.66	0.71	0.92
LOC_Os05g34030	LOC_Os05g35650	0.64	0.64	0.99
LOC_Os05g34030	LOC_Os06g13200	0.73	0.73	1
LOC_Os05g34030	LOC_Os06g13210	0.7	0.68	1.02
LOC_Os05g34030	LOC_Os06g15370	0.37	0.61	0.6
LOC_Os05g34030	LOC_Os06g21900	0.69	0.73	0.94
LOC_Os05g34030	LOC_Os06g38294	0.65	0.6	1.08
LOC_Os05g34030	LOC_Os06g49220	0.62	0.85	0.73
LOC_Os05g34030	LOC_Os06g49240	0.6	0.83	0.72
LOC_Os05g34030	LOC_Os06g49250	0.6	0.77	0.78
LOC_Os05g34030	LOC_Os07g01070	0.55	0.65	0.85
LOC_Os05g34030	LOC_Os07g10820	1.13	2.05	0.55
LOC_Os01g37590	LOC_Os10g02220	0.61	1.12	0.54
LOC_Os05g34030	LOC_Os08g05910	0.59	0.64	0.93
LOC_Os05g34030	LOC_Os08g31700	1.01	0.9	1.12
LOC_Os05g34030	LOC_Os10g02080	0.56	0.64	0.88
LOC_Os05g34030	LOC_Os10g02100	0.62	1.06	0.59
LOC_Os05g34030	LOC_Os10g02210	0.65	1.12	0.58
LOC_Os05g34030	LOC_Os10g02220	0.63	1.11	0.57
LOC_Os05g34030	LOC_Os10g02240	0.6	0.99	0.61
LOC_Os05g34030	LOC_Os10g02260	0.67	2.49	0.27
LOC_Os05g34030	LOC_Os10g02340	0.59	0.77	0.77
LOC_Os05g34030	LOC_Os10g05780	0.69	0.65	1.05
LOC_Os05g34030	LOC_Os10g22560	0.65	1.1	0.59
LOC_Os05g34030	LOC_Os10g33170	0.62	0.68	0.91
LOC_Os05g34030	LOC_Os10g33210	0.63	0.7	0.9
LOC_Os05g34030	LOC_Os10g40600	0.63	0.67	0.94
LOC_Os05g34030	LOC_Os10g42870	0.65	1.64	0.4
LOC_Os05g34030	LOC_Os10g42900	0.69	0.79	0.87
LOC_Os05g34030	LOC_Os11g12740	0.68	0.7	0.98
LOC_Os05g34030	LOC_Os11g17970	0.69	0.82	0.84
LOC_Os05g34030	LOC_Os11g18044	0.69	0.86	0.81
LOC_Os05g34030	LOC_Os11g18110	0.69	0.96	0.72
LOC_Os05g34030	LOC_Os12g12934	0.66	0.79	0.84
LOC_Os05g34030	LOC_Os12g13790	0.77	1	0.77
LOC_Os05g34030	LOC_Os12g44100	0.55	0.79	0.7
LOC_Os05g34030	LOC_Os12g44110	0.58	0.78	0.74
LOC_Os05g35594	LOC_Os05g35650	0.28	0.43	0.65
LOC_Os05g35594	LOC_Os06g13200	0.5	0.72	0.69
LOC_Os05g35594	LOC_Os06g13210	0.51	0.67	0.77
LOC_Os05g35594	LOC_Os06g15370	0.65	0.76	0.86
LOC_Os05g35594	LOC_Os06g21900	0.7	0.74	0.94
LOC_Os05g35594	LOC_Os06g38294	0.73	0.76	0.97
LOC_Os05g35594	LOC_Os06g49220	0.65	0.91	0.71
LOC_Os05g35594	LOC_Os06g49240	0.63	0.84	0.75
LOC_Os05g35594	LOC_Os06g49250	0.63	0.87	0.73
LOC_Os05g35594	LOC_Os07g01070	0.59	0.71	0.83
LOC_Os05g35594	LOC_Os07g10820	1.15	2.63	0.44
LOC_Os05g35594	LOC_Os07g41250	0.76	2.59	0.29
LOC_Os05g35594	LOC_Os08g05910	0.58	0.63	0.92
LOC_Os05g35594	LOC_Os08g31700	1.07	0.86	1.24
LOC_Os05g35594	LOC_Os08g41590	0.42	0.65	0.65
LOC_Os05g35594	LOC_Os10g02080	0.56	0.61	0.91
LOC_Os05g35594	LOC_Os10g02100	0.64	1.09	0.59
LOC_Os05g35594	LOC_Os10g02210	0.62	1.11	0.55
LOC_Os05g35594	LOC_Os10g02220	0.63	1.06	0.59
LOC_Os05g35594	LOC_Os10g02240	0.55	0.8	0.68
LOC_Os05g35594	LOC_Os10g02260	0.65	1.87	0.35
LOC_Os05g35594	LOC_Os10g02340	0.59	0.56	1.05
LOC_Os05g35594	LOC_Os10g05780	0.45	0.6	0.75
LOC_Os05g35594	LOC_Os10g22560	0.59	1.04	0.57
LOC_Os05g35594	LOC_Os10g33170	0.58	0.62	0.93
LOC_Os05g35594	LOC_Os10g33210	0.66	0.72	0.92
LOC_Os05g35594	LOC_Os10g40600	0.66	0.72	0.91
LOC_Os05g35594	LOC_Os10g42870	0.68	1.26	0.54
LOC_Os05g35594	LOC_Os10g42900	0.69	0.76	0.91
LOC_Os05g35594	LOC_Os11g12740	0.72	0.69	1.04
LOC_Os05g35594	LOC_Os11g17970	0.8	0.71	1.12
LOC_Os05g35594	LOC_Os11g18044	0.81	0.81	1
LOC_Os05g35594	LOC_Os11g18110	0.74	1.11	0.66
LOC_Os05g35594	LOC_Os12g12934	0.78	0.92	0.84
LOC_Os05g35594	LOC_Os12g13790	0.99	1.07	0.93
LOC_Os05g35594	LOC_Os12g44100	0.72	0.77	0.93
LOC_Os05g35594	LOC_Os12g44110	0.76	0.75	1.02
LOC_Os05g35650	LOC_Os06g13200	0.49	0.58	0.85
LOC_Os05g35650	LOC_Os06g13210	0.51	0.56	0.91
LOC_Os05g35650	LOC_Os06g15370	0.69	0.61	1.13
LOC_Os05g35650	LOC_Os06g21900	0.72	0.71	1.01
LOC_Os05g35650	LOC_Os06g38294	0.65	0.64	1.02
LOC_Os05g35650	LOC_Os06g49220	0.66	0.85	0.79
LOC_Os05g35650	LOC_Os06g49240	0.64	0.74	0.87
LOC_Os05g35650	LOC_Os06g49250	0.68	0.84	0.8
LOC_Os05g35650	LOC_Os07g01070	0.59	0.67	0.88
LOC_Os05g35650	LOC_Os07g10820	1.16	1.9	0.61
LOC_Os05g35650	LOC_Os07g41250	0.78	2.58	0.3
LOC_Os05g35650	LOC_Os08g05910	0.63	0.68	0.93
LOC_Os05g35650	LOC_Os08g31700	0.94	0.78	1.2
LOC_Os05g35650	LOC_Os10g02080	0.55	0.54	1.03
LOC_Os05g35650	LOC_Os10g02100	0.63	1.07	0.59
LOC_Os05g35650	LOC_Os10g02210	0.66	1.09	0.61
LOC_Os05g35650	LOC_Os10g02220	0.68	1.05	0.65
LOC_Os05g35650	LOC_Os10g02240	0.64	0.74	0.87
LOC_Os05g35650	LOC_Os10g02260	0.71	2.21	0.32
LOC_Os05g35650	LOC_Os10g02340	0.58	0.66	0.88
LOC_Os05g35650	LOC_Os10g05780	0.4	0.56	0.72
LOC_Os05g35650	LOC_Os10g22560	0.6	0.93	0.65
LOC_Os05g35650	LOC_Os10g33170	0.59	0.55	1.07
LOC_Os05g35650	LOC_Os10g33210	0.65	0.58	1.11
LOC_Os05g35650	LOC_Os10g40600	0.65	0.64	1.03
LOC_Os05g35650	LOC_Os10g42870	0.71	1.32	0.54
LOC_Os05g35650	LOC_Os10g42900	0.7	0.72	0.97
LOC_Os05g35650	LOC_Os11g12740	0.73	0.66	1.1
LOC_Os05g35650	LOC_Os11g17970	0.81	0.62	1.31
LOC_Os05g35650	LOC_Os11g18044	0.77	0.77	1.01
LOC_Os05g35650	LOC_Os11g18110	0.76	0.99	0.77
LOC_Os05g35650	LOC_Os12g12934	0.73	0.68	1.08
LOC_Os05g35650	LOC_Os12g13790	0.82	0.96	0.85
LOC_Os05g35650	LOC_Os12g44100	0.7	0.61	1.14
LOC_Os05g35650	LOC_Os12g44110	0.76	0.58	1.32
LOC_Os06g13200	LOC_Os06g13210	0.04	0.14	0.28
LOC_Os06g13200	LOC_Os06g15370	0.73	0.83	0.88
LOC_Os06g13200	LOC_Os06g21900	0.74	0.84	0.88
LOC_Os06g13200	LOC_Os06g38294	0.75	0.77	0.97
LOC_Os06g13200	LOC_Os06g49220	0.66	0.96	0.69
LOC_Os06g13200	LOC_Os06g49240	0.67	0.8	0.83
LOC_Os06g13200	LOC_Os06g49250	0.66	0.87	0.75
LOC_Os06g13200	LOC_Os07g01070	0.63	0.67	0.95
LOC_Os06g13200	LOC_Os07g10820	1.09	2.5	0.44
LOC_Os06g13200	LOC_Os07g41250	0.71	1.99	0.36
LOC_Os06g13200	LOC_Os08g05910	0.62	0.61	1.01
LOC_Os06g13200	LOC_Os08g31700	1.13	0.93	1.22
LOC_Os06g13200	LOC_Os08g41590	0.54	0.72	0.75
LOC_Os06g13200	LOC_Os10g02080	0.61	0.6	1.01
LOC_Os06g13200	LOC_Os10g02100	0.71	1.09	0.65
LOC_Os06g13200	LOC_Os10g02210	0.64	1.11	0.57
LOC_Os06g13200	LOC_Os10g02220	0.64	1.15	0.56
LOC_Os06g13200	LOC_Os10g02240	0.59	0.84	0.71
LOC_Os06g13200	LOC_Os10g02260	0.71	1.93	0.37
LOC_Os06g13200	LOC_Os10g02340	0.61	0.66	0.93
LOC_Os06g13200	LOC_Os10g05780	0.55	0.67	0.83
LOC_Os06g13200	LOC_Os10g22560	0.65	1.01	0.64
LOC_Os06g13200	LOC_Os10g33170	0.63	0.75	0.84
LOC_Os06g13200	LOC_Os10g33210	0.58	0.59	0.99
LOC_Os06g13200	LOC_Os10g40600	0.62	0.67	0.93
LOC_Os06g13200	LOC_Os10g42870	0.67	1.34	0.5
LOC_Os06g13200	LOC_Os10g42900	0.62	0.79	0.79
LOC_Os06g13200	LOC_Os11g12740	0.7	0.73	0.95
LOC_Os06g13200	LOC_Os11g17970	0.73	0.77	0.94
LOC_Os06g13200	LOC_Os11g18044	0.72	0.88	0.81
LOC_Os06g13200	LOC_Os11g18110	0.79	1.13	0.7
LOC_Os06g13200	LOC_Os12g12934	0.72	0.86	0.83
LOC_Os06g13200	LOC_Os12g13790	0.84	0.98	0.86
LOC_Os06g13200	LOC_Os12g44100	0.7	0.82	0.85
LOC_Os06g13200	LOC_Os12g44110	0.73	0.79	0.93
LOC_Os06g13210	LOC_Os06g15370	0.69	0.76	0.91
LOC_Os06g13210	LOC_Os06g21900	0.74	0.8	0.92
LOC_Os06g13210	LOC_Os06g38294	0.76	0.68	1.12
LOC_Os06g13210	LOC_Os06g49220	0.69	0.88	0.79
LOC_Os06g13210	LOC_Os06g49240	0.66	0.82	0.81
LOC_Os06g13210	LOC_Os06g49250	0.67	0.86	0.77
LOC_Os06g13210	LOC_Os07g01070	0.62	0.58	1.07
LOC_Os06g13210	LOC_Os07g10820	1.03	2.44	0.42
LOC_Os06g13210	LOC_Os07g41250	0.72	2.02	0.36
LOC_Os06g13210	LOC_Os08g05910	0.61	0.58	1.05
LOC_Os06g13210	LOC_Os08g31700	1.13	0.73	1.54
LOC_Os06g13210	LOC_Os10g02080	0.61	0.59	1.04
LOC_Os06g13210	LOC_Os10g02100	0.68	1.03	0.67
LOC_Os06g13210	LOC_Os10g02210	0.64	1.06	0.61
LOC_Os06g13210	LOC_Os10g02220	0.65	1.05	0.62
LOC_Os06g13210	LOC_Os10g02240	0.57	0.79	0.73
LOC_Os06g13210	LOC_Os10g02260	0.68	1.87	0.37
LOC_Os06g13210	LOC_Os10g02340	0.59	0.58	1.01
LOC_Os06g13210	LOC_Os10g05780	0.56	0.65	0.87
LOC_Os06g13210	LOC_Os10g22560	0.62	0.98	0.63
LOC_Os06g13210	LOC_Os10g33170	0.61	0.68	0.9
LOC_Os06g13210	LOC_Os10g33210	0.6	0.5	1.22
LOC_Os06g13210	LOC_Os10g40600	0.61	0.54	1.12
LOC_Os06g13210	LOC_Os10g42870	0.65	1.28	0.51
LOC_Os06g13210	LOC_Os10g42900	0.63	0.75	0.84
LOC_Os06g13210	LOC_Os11g12740	0.7	0.65	1.08
LOC_Os06g13210	LOC_Os11g17970	0.76	0.74	1.03
LOC_Os06g13210	LOC_Os11g18044	0.77	0.79	0.99
LOC_Os06g13210	LOC_Os11g18110	0.79	1.1	0.71
LOC_Os06g13210	LOC_Os12g12934	0.72	0.78	0.93
LOC_Os06g13210	LOC_Os12g13790	0.83	0.99	0.83
LOC_Os06g13210	LOC_Os12g44100	0.7	0.73	0.96
LOC_Os06g13210	LOC_Os12g44110	0.74	0.69	1.07
LOC_Os06g15370	LOC_Os06g21900	0.64	0.6	1.06
LOC_Os06g15370	LOC_Os06g38294	0.71	0.52	1.37
LOC_Os06g15370	LOC_Os06g49220	0.66	0.9	0.74
LOC_Os06g15370	LOC_Os06g49240	0.63	0.93	0.67
LOC_Os06g15370	LOC_Os06g49250	0.64	0.75	0.85
LOC_Os06g15370	LOC_Os07g01070	0.55	0.64	0.86
LOC_Os06g15370	LOC_Os07g10820	1.05	4.35	0.24
LOC_Os06g15370	LOC_Os08g05910	0.55	0.49	1.12
LOC_Os06g15370	LOC_Os08g31700	1.05	0.78	1.34
LOC_Os06g15370	LOC_Os10g02080	0.54	0.7	0.77
LOC_Os06g15370	LOC_Os10g02100	0.63	1.15	0.55
LOC_Os06g15370	LOC_Os10g02210	0.6	1.08	0.55
LOC_Os06g15370	LOC_Os10g02220	0.57	1.07	0.53
LOC_Os06g15370	LOC_Os10g02240	0.6	0.87	0.7
LOC_Os06g15370	LOC_Os10g02260	0.65	1.93	0.34
LOC_Os06g15370	LOC_Os10g02340	0.59	0.67	0.88
LOC_Os06g15370	LOC_Os10g05780	0.73	0.71	1.03
LOC_Os06g15370	LOC_Os10g22560	0.58	1.04	0.56
LOC_Os06g15370	LOC_Os10g33170	0.64	0.58	1.11
LOC_Os06g15370	LOC_Os10g33210	0.62	0.69	0.9
LOC_Os06g15370	LOC_Os10g40600	0.56	0.5	1.12
LOC_Os06g15370	LOC_Os10g42870	0.67	1.6	0.42
LOC_Os06g15370	LOC_Os10g42900	0.66	0.75	0.88
LOC_Os06g15370	LOC_Os11g12740	0.65	0.62	1.05
LOC_Os06g15370	LOC_Os11g17970	0.68	0.61	1.11
LOC_Os06g15370	LOC_Os11g18044	0.69	0.67	1.03
LOC_Os06g15370	LOC_Os11g18110	0.75	0.86	0.86
LOC_Os06g15370	LOC_Os12g12934	0.68	0.69	0.98
LOC_Os06g15370	LOC_Os12g13790	0.78	1.09	0.71
LOC_Os06g15370	LOC_Os12g44100	0.57	0.73	0.77
LOC_Os06g15370	LOC_Os12g44110	0.52	0.77	0.68
LOC_Os06g21900	LOC_Os06g38294	0.71	0.63	1.13
LOC_Os06g21900	LOC_Os06g49220	0.65	0.79	0.83
LOC_Os06g21900	LOC_Os06g49250	0.62	0.7	0.89
LOC_Os06g21900	LOC_Os07g01070	0.57	0.79	0.72
LOC_Os06g21900	LOC_Os07g10820	1.13	2.81	0.4
LOC_Os06g21900	LOC_Os07g41250	0.72	3.57	0.2
LOC_Os06g21900	LOC_Os08g05910	0.62	0.58	1.08
LOC_Os06g21900	LOC_Os08g31700	1.17	0.95	1.23
LOC_Os06g21900	LOC_Os10g02080	0.53	0.58	0.92
LOC_Os06g21900	LOC_Os10g02100	0.62	1.16	0.54
LOC_Os06g21900	LOC_Os10g02210	0.64	1.05	0.61
LOC_Os06g21900	LOC_Os10g02220	0.6	1.04	0.58
LOC_Os06g21900	LOC_Os10g02240	0.62	0.84	0.74
LOC_Os06g21900	LOC_Os10g02260	0.69	2.57	0.27
LOC_Os06g21900	LOC_Os10g02340	0.62	0.76	0.81
LOC_Os06g21900	LOC_Os10g05780	0.67	0.65	1.03
LOC_Os06g21900	LOC_Os10g22560	0.61	1.16	0.52
LOC_Os06g21900	LOC_Os10g33170	0.67	0.72	0.93
LOC_Os06g21900	LOC_Os10g33210	0.62	0.75	0.83
LOC_Os06g21900	LOC_Os10g40600	0.67	0.55	1.21
LOC_Os06g21900	LOC_Os10g42870	0.65	1.82	0.36
LOC_Os06g21900	LOC_Os10g42900	0.65	0.88	0.74
LOC_Os06g21900	LOC_Os11g12740	0.73	0.66	1.11
LOC_Os06g21900	LOC_Os11g17970	0.79	0.75	1.05
LOC_Os06g21900	LOC_Os11g18044	0.78	0.8	0.97
LOC_Os06g21900	LOC_Os11g18110	0.81	0.86	0.94
LOC_Os06g21900	LOC_Os12g12934	0.73	0.71	1.03
LOC_Os06g21900	LOC_Os12g44100	0.7	0.76	0.92
LOC_Os06g21900	LOC_Os12g44110	0.67	0.71	0.95
LOC_Os06g38294	LOC_Os06g49220	0.71	0.68	1.04
LOC_Os06g38294	LOC_Os06g49240	0.65	0.74	0.88
LOC_Os06g38294	LOC_Os06g49250	0.69	0.63	1.09
LOC_Os06g38294	LOC_Os07g01070	0.61	0.64	0.95
LOC_Os06g38294	LOC_Os07g10820	1.17	2.74	0.43
LOC_Os06g38294	LOC_Os07g41250	0.77	4.44	0.17
LOC_Os06g38294	LOC_Os08g05910	0.58	0.48	1.2
LOC_Os06g38294	LOC_Os08g31700	1.07	0.7	1.52
LOC_Os06g38294	LOC_Os10g02080	0.65	0.63	1.03
LOC_Os06g38294	LOC_Os10g02100	0.69	1.08	0.64
LOC_Os06g38294	LOC_Os10g02210	0.65	0.95	0.68
LOC_Os06g38294	LOC_Os10g02220	0.64	1.1	0.59
LOC_Os06g38294	LOC_Os10g02240	0.7	0.9	0.78
LOC_Os06g38294	LOC_Os10g02260	0.74	2	0.37
LOC_Os06g38294	LOC_Os10g02340	0.59	0.61	0.97
LOC_Os06g38294	LOC_Os10g05780	0.71	0.64	1.11
LOC_Os06g38294	LOC_Os10g22560	0.65	0.97	0.67
LOC_Os06g38294	LOC_Os10g33170	0.63	0.47	1.35
LOC_Os06g38294	LOC_Os10g33210	0.67	0.46	1.47
LOC_Os06g38294	LOC_Os10g40600	0.61	0.53	1.15
LOC_Os06g38294	LOC_Os10g42870	0.71	1.52	0.46
LOC_Os06g38294	LOC_Os10g42900	0.7	0.75	0.93
LOC_Os06g38294	LOC_Os11g12740	0.53	0.67	0.78
LOC_Os06g38294	LOC_Os11g17970	0.61	0.68	0.89
LOC_Os06g38294	LOC_Os11g18044	0.65	0.69	0.95
LOC_Os06g38294	LOC_Os11g18110	0.66	0.99	0.66
LOC_Os06g38294	LOC_Os12g12934	0.59	0.76	0.78
LOC_Os06g38294	LOC_Os12g13790	0.81	0.93	0.86
LOC_Os06g38294	LOC_Os12g44100	0.73	0.58	1.25
LOC_Os06g38294	LOC_Os12g44110	0.72	0.57	1.26
LOC_Os06g49220	LOC_Os06g49240	0.1	0.21	0.49
LOC_Os06g49220	LOC_Os06g49250	0.08	0.21	0.41
LOC_Os06g49220	LOC_Os07g01070	0.5	0.81	0.62
LOC_Os06g49220	LOC_Os07g41250	0.61	1.96	0.31
LOC_Os06g49220	LOC_Os08g05910	0.62	0.78	0.8
LOC_Os06g49220	LOC_Os08g31700	1.1	0.9	1.22
LOC_Os06g49220	LOC_Os10g02080	0.43	0.63	0.69
LOC_Os06g49220	LOC_Os10g02100	0.46	0.99	0.47
LOC_Os06g49220	LOC_Os10g02210	0.44	0.94	0.47
LOC_Os06g49220	LOC_Os10g02220	0.44	1	0.44
LOC_Os06g49220	LOC_Os10g02240	0.42	0.92	0.46
LOC_Os06g49220	LOC_Os10g02260	0.45	1.7	0.27
LOC_Os06g49220	LOC_Os10g02340	0.43	0.71	0.61
LOC_Os06g49220	LOC_Os10g05780	0.67	0.7	0.95
LOC_Os06g49220	LOC_Os10g22560	0.42	0.93	0.45
LOC_Os06g49220	LOC_Os10g33170	0.57	0.77	0.74
LOC_Os06g49220	LOC_Os10g33210	0.59	0.71	0.84
LOC_Os06g49220	LOC_Os10g40600	0.63	0.77	0.82
LOC_Os06g49220	LOC_Os10g42870	0.6	1.38	0.44
LOC_Os06g49220	LOC_Os10g42900	0.63	0.91	0.69
LOC_Os06g49220	LOC_Os11g12740	0.69	0.69	0.99
LOC_Os06g49220	LOC_Os11g17970	0.71	0.83	0.86
LOC_Os06g49220	LOC_Os11g18044	0.73	0.91	0.81
LOC_Os06g49220	LOC_Os11g18110	0.72	1.09	0.66
LOC_Os06g49220	LOC_Os12g12934	0.72	0.83	0.86
LOC_Os06g49220	LOC_Os12g13790	0.69	0.94	0.73
LOC_Os06g49220	LOC_Os12g44100	0.63	0.85	0.75
LOC_Os06g49220	LOC_Os12g44110	0.65	0.87	0.75
LOC_Os06g49240	LOC_Os06g49250	0.09	0.26	0.36
LOC_Os06g49240	LOC_Os07g01070	0.49	0.83	0.59
LOC_Os06g49240	LOC_Os07g10820	1.11	2.12	0.52
LOC_Os06g49240	LOC_Os08g05910	0.59	0.79	0.74
LOC_Os06g49240	LOC_Os08g31700	1.09	0.99	1.11
LOC_Os06g49240	LOC_Os08g41590	0.63	0.74	0.85
LOC_Os06g49240	LOC_Os10g02080	0.42	0.64	0.65
LOC_Os06g49240	LOC_Os10g02100	0.47	1.04	0.46
LOC_Os06g49240	LOC_Os10g02210	0.45	0.85	0.53
LOC_Os06g49240	LOC_Os10g02220	0.43	0.95	0.45
LOC_Os06g49240	LOC_Os10g02240	0.4	0.81	0.5
LOC_Os06g49240	LOC_Os10g02260	0.49	2.25	0.22
LOC_Os06g49240	LOC_Os10g02340	0.42	0.68	0.62
LOC_Os06g49240	LOC_Os10g05780	0.66	0.7	0.94
LOC_Os06g49240	LOC_Os10g22560	0.43	0.85	0.51
LOC_Os06g49240	LOC_Os10g33170	0.63	0.78	0.8
LOC_Os06g49240	LOC_Os10g33210	0.63	0.69	0.91
LOC_Os06g49240	LOC_Os10g40600	0.62	0.73	0.86
LOC_Os06g49240	LOC_Os10g42870	0.56	1.42	0.4
LOC_Os06g49240	LOC_Os10g42900	0.61	0.9	0.68
LOC_Os06g49240	LOC_Os11g12740	0.67	0.75	0.9
LOC_Os06g49240	LOC_Os11g17970	0.65	0.94	0.68
LOC_Os06g49240	LOC_Os11g18044	0.65	0.92	0.71
LOC_Os06g49240	LOC_Os11g18110	0.68	1.14	0.59
LOC_Os06g49240	LOC_Os12g12934	0.67	0.87	0.77
LOC_Os06g49240	LOC_Os12g13790	0.68	1.07	0.63
LOC_Os06g49240	LOC_Os12g44100	0.6	0.79	0.75
LOC_Os06g49240	LOC_Os12g44110	0.58	0.84	0.7
LOC_Os06g49250	LOC_Os07g01070	0.49	0.82	0.59
LOC_Os06g49250	LOC_Os07g10820	1.5	2.5	0.6
LOC_Os06g49250	LOC_Os07g41250	0.6	2.32	0.26
LOC_Os06g49250	LOC_Os08g05910	0.59	0.78	0.76
LOC_Os06g49250	LOC_Os08g31700	1.19	0.9	1.32
LOC_Os06g49250	LOC_Os10g02080	0.43	0.66	0.64
LOC_Os06g49250	LOC_Os10g02100	0.44	1.08	0.41
LOC_Os06g49250	LOC_Os10g02210	0.44	0.98	0.44
LOC_Os06g49250	LOC_Os10g02220	0.45	1.06	0.42
LOC_Os06g49250	LOC_Os10g02240	0.41	0.92	0.45
LOC_Os06g49250	LOC_Os10g02260	0.47	1.75	0.27
LOC_Os06g49250	LOC_Os10g02340	0.42	0.69	0.61
LOC_Os06g49250	LOC_Os10g05780	0.67	0.65	1.03
LOC_Os06g49250	LOC_Os10g22560	0.43	1.04	0.41
LOC_Os06g49250	LOC_Os10g33170	0.56	0.75	0.75
LOC_Os06g49250	LOC_Os10g33210	0.59	0.63	0.92
LOC_Os06g49250	LOC_Os10g40600	0.62	0.76	0.82
LOC_Os06g49250	LOC_Os10g42870	0.6	1.44	0.41
LOC_Os06g49250	LOC_Os10g42900	0.63	0.93	0.68
LOC_Os06g49250	LOC_Os11g12740	0.69	0.68	1.02
LOC_Os06g49250	LOC_Os11g17970	0.71	0.86	0.82
LOC_Os06g49250	LOC_Os11g18044	0.71	0.87	0.82
LOC_Os06g49250	LOC_Os11g18110	0.7	1.1	0.63
LOC_Os06g49250	LOC_Os11g23890	0.78	2.92	0.27
LOC_Os06g49250	LOC_Os12g12934	0.71	0.84	0.85
LOC_Os06g49250	LOC_Os12g13790	0.66	0.97	0.68
LOC_Os06g49250	LOC_Os12g44100	0.64	0.72	0.89
LOC_Os06g49250	LOC_Os12g44110	0.64	0.75	0.85
LOC_Os01g54515	LOC_Os05g27010	0.64	0.59	1.09
LOC_Os01g55600	LOC_Os01g55610	0.47	0.59	0.79
LOC_Os01g55600	LOC_Os04g50940	0.81	0.72	1.12
LOC_Os01g55600	LOC_Os04g59480	0.74	0.8	0.93
LOC_Os01g55600	LOC_Os06g13200	0.77	0.81	0.95
LOC_Os01g55600	LOC_Os06g49220	0.74	0.79	0.93
LOC_Os01g55600	LOC_Os06g49240	0.72	0.91	0.79
LOC_Os01g55600	LOC_Os06g49250	0.73	0.8	0.92
LOC_Os01g55600	LOC_Os08g05910	0.71	0.64	1.11
LOC_Os01g55600	LOC_Os10g33170	0.68	0.66	1.02
LOC_Os01g55600	LOC_Os12g44100	0.63	0.72	0.87
LOC_Os01g55600	LOC_Os12g44110	0.61	0.71	0.85
LOC_Os01g55610	LOC_Os01g65100	0.67	0.62	1.07
LOC_Os01g55610	LOC_Os01g65150	0.72	0.73	0.98
LOC_Os01g55610	LOC_Os03g04570	0.71	0.55	1.29
LOC_Os01g55610	LOC_Os03g60850	0.75	0.54	1.38
LOC_Os01g55610	LOC_Os04g36040	0.84	0.61	1.38
LOC_Os01g55610	LOC_Os04g41410	0.86	2.25	0.38
LOC_Os01g55610	LOC_Os04g41450	0.77	2.11	0.36
LOC_Os01g55610	LOC_Os04g50940	0.76	0.54	1.41
LOC_Os01g55610	LOC_Os04g59480	0.67	0.66	1.02
LOC_Os01g55610	LOC_Os05g34030	0.61	0.66	0.93
LOC_Os01g55610	LOC_Os05g35650	0.69	0.62	1.12
LOC_Os01g55610	LOC_Os06g13200	0.75	0.75	0.99
LOC_Os01g55610	LOC_Os07g01070	0.64	0.58	1.1
LOC_Os01g55610	LOC_Os08g05910	0.69	0.51	1.36
LOC_Os01g55610	LOC_Os10g02210	0.73	1.09	0.67
LOC_Os01g55610	LOC_Os10g02220	0.72	1.11	0.65
LOC_Os01g55610	LOC_Os10g02240	0.73	0.79	0.92
LOC_Os01g55610	LOC_Os10g05780	0.71	0.65	1.09
LOC_Os01g55610	LOC_Os10g22560	0.71	1.08	0.66
LOC_Os01g55610	LOC_Os11g18110	0.82	0.98	0.83
LOC_Os01g55610	LOC_Os12g12934	0.8	0.71	1.12
LOC_Os01g55610	LOC_Os12g44100	0.62	0.67	0.92
LOC_Os01g65100	LOC_Os01g65120	0.53	0.85	0.63
LOC_Os01g65100	LOC_Os01g67640	0.52	0.54	0.97
LOC_Os01g65100	LOC_Os02g48570	0.65	0.71	0.91
LOC_Os01g65100	LOC_Os03g60850	0.54	0.56	0.97
LOC_Os01g65100	LOC_Os04g39030	0.64	0.68	0.94
LOC_Os01g65100	LOC_Os04g56560	0.71	0.74	0.95
LOC_Os01g65100	LOC_Os05g33960	0.63	0.72	0.87
LOC_Os01g65100	LOC_Os05g34000	0.99	1.45	0.68
LOC_Os01g65100	LOC_Os05g34010	0.67	0.7	0.96
LOC_Os01g65100	LOC_Os05g34030	0.66	0.71	0.92
LOC_Os01g65100	LOC_Os05g35594	0.31	0.52	0.6
LOC_Os01g65100	LOC_Os06g15370	0.61	0.71	0.85
LOC_Os01g65100	LOC_Os06g49250	0.61	0.84	0.73
LOC_Os01g65100	LOC_Os07g01070	0.56	0.72	0.78
LOC_Os01g65100	LOC_Os07g10820	1.14	2.69	0.43
LOC_Os01g65100	LOC_Os08g05910	0.63	0.56	1.12
LOC_Os01g65100	LOC_Os10g02220	0.63	1.29	0.49
LOC_Os01g65100	LOC_Os10g05780	0.44	0.59	0.76
LOC_Os01g65100	LOC_Os10g33210	0.62	0.58	1.07
LOC_Os01g65100	LOC_Os10g40600	0.63	0.6	1.06
LOC_Os01g65100	LOC_Os10g42870	0.67	1.15	0.58
LOC_Os01g65100	LOC_Os11g18044	0.79	0.64	1.23
LOC_Os01g65110	LOC_Os01g65190	0.46	0.65	0.71
LOC_Os01g65110	LOC_Os01g65210	0.41	1.21	0.34
LOC_Os01g65110	LOC_Os04g41400	0.75	1.02	0.74
LOC_Os01g65110	LOC_Os04g41410	0.89	2.83	0.31
LOC_Os01g65110	LOC_Os04g41450	0.82	2.87	0.29
LOC_Os01g65110	LOC_Os04g59480	0.41	0.57	0.73
LOC_Os01g65110	LOC_Os05g27010	0.51	0.62	0.83
LOC_Os01g65110	LOC_Os05g35594	0.33	0.55	0.6
LOC_Os01g65110	LOC_Os06g15370	0.63	0.59	1.06
LOC_Os01g65110	LOC_Os06g21900	0.66	0.68	0.97
LOC_Os01g65110	LOC_Os06g49250	0.61	0.7	0.87
LOC_Os01g65110	LOC_Os07g10820	1.15	2.38	0.48
LOC_Os01g65110	LOC_Os07g41250	0.76	2.61	0.29
LOC_Os01g65110	LOC_Os08g05910	0.62	0.59	1.06
LOC_Os01g65110	LOC_Os10g02100	0.63	1.02	0.62
LOC_Os01g65110	LOC_Os10g02240	0.58	0.77	0.75
LOC_Os01g01360	LOC_Os01g65100	0.65	0.76	0.86
LOC_Os01g65110	LOC_Os10g02260	0.7	2.47	0.28
LOC_Os01g65110	LOC_Os10g33170	0.6	0.58	1.03
LOC_Os01g65110	LOC_Os10g40600	0.58	0.48	1.21
LOC_Os01g65110	LOC_Os10g42900	0.66	0.67	0.99
LOC_Os01g65110	LOC_Os11g17970	0.76	0.64	1.2
LOC_Os01g65110	LOC_Os12g13790	0.91	0.99	0.92
LOC_Os01g65120	LOC_Os01g65169	0.38	0.65	0.58
LOC_Os01g65120	LOC_Os01g65190	0.42	0.71	0.59
LOC_Os01g65120	LOC_Os01g65200	0.53	1.5	0.35
LOC_Os01g65120	LOC_Os02g48570	0.82	1.2	0.68
LOC_Os01g65120	LOC_Os04g41400	0.93	1.43	0.65
LOC_Os01g65120	LOC_Os04g50940	0.83	0.94	0.87
LOC_Os01g65120	LOC_Os04g56560	0.82	1.09	0.76
LOC_Os01g65120	LOC_Os05g27304	0.95	1.07	0.88
LOC_Os01g65120	LOC_Os05g35650	0.49	0.75	0.65
LOC_Os01g65120	LOC_Os06g49220	0.74	0.93	0.8
LOC_Os01g65120	LOC_Os07g41250	0.89	1.7	0.53
LOC_Os01g65120	LOC_Os10g02260	0.81	1.87	0.43
LOC_Os01g65120	LOC_Os10g33170	0.75	1	0.75
LOC_Os01g65120	LOC_Os10g33210	0.82	1.02	0.8
LOC_Os01g65120	LOC_Os10g40600	0.76	0.93	0.81
LOC_Os01g65120	LOC_Os11g12740	0.81	0.94	0.86
LOC_Os01g65120	LOC_Os11g18044	0.81	1.1	0.74
LOC_Os01g65120	LOC_Os12g12934	0.81	1.09	0.74
LOC_Os01g65120	LOC_Os12g13790	1.01	1.61	0.63
LOC_Os01g65140	LOC_Os02g52060	0.5	0.61	0.83
LOC_Os01g65140	LOC_Os04g34640	1.42	1.43	1
LOC_Os01g65150	LOC_Os01g65210	0.46	1.3	0.35
LOC_Os01g04950	LOC_Os01g55610	0.67	0.57	1.17
LOC_Os01g04950	LOC_Os01g65100	0.56	0.63	0.89
LOC_Os01g04950	LOC_Os01g65110	0.55	0.55	0.99
LOC_Os01g04950	LOC_Os01g65120	0.71	1.11	0.64
LOC_Os01g04950	LOC_Os01g65150	0.63	0.71	0.88
LOC_Os01g04950	LOC_Os01g65169	0.64	0.76	0.85
LOC_Os01g04950	LOC_Os01g65190	0.67	0.83	0.8
LOC_Os01g04950	LOC_Os01g65200	0.59	2.45	0.24
LOC_Os01g04950	LOC_Os01g65210	0.61	1.47	0.42
LOC_Os01g04950	LOC_Os01g67630	0.3	0.48	0.63
LOC_Os01g04950	LOC_Os01g67640	0.31	0.46	0.66
LOC_Os01g04950	LOC_Os02g46460	0.56	0.62	0.9
LOC_Os01g04950	LOC_Os02g47090	0.5	0.59	0.84
LOC_Os01g04950	LOC_Os02g48570	0.51	0.65	0.78
LOC_Os01g04950	LOC_Os03g01290	0.56	0.6	0.94
LOC_Os01g04950	LOC_Os03g04570	0.47	0.71	0.67
LOC_Os01g01360	LOC_Os01g65150	0.71	0.73	0.97
LOC_Os01g04950	LOC_Os03g48180	0.59	0.58	1.02
LOC_Os01g04950	LOC_Os03g60850	0.56	0.54	1.02
LOC_Os01g04950	LOC_Os04g36040	0.65	0.6	1.09
LOC_Os01g01360	LOC_Os01g65169	0.69	0.78	0.89
LOC_Os01g04950	LOC_Os04g39030	0.55	0.59	0.94
LOC_Os01g04950	LOC_Os04g41400	0.76	1.22	0.62
LOC_Os01g04950	LOC_Os04g41410	0.82	2.25	0.36
LOC_Os01g04950	LOC_Os04g41450	0.74	2.67	0.28
LOC_Os01g04950	LOC_Os04g50930	0.61	0.83	0.74
LOC_Os01g04950	LOC_Os04g50940	0.53	0.6	0.89
LOC_Os01g04950	LOC_Os04g56560	0.71	0.66	1.07
LOC_Os01g04950	LOC_Os04g59480	0.58	0.69	0.85
LOC_Os01g04950	LOC_Os05g27010	0.54	0.62	0.87
LOC_Os01g01360	LOC_Os01g65190	0.7	0.95	0.73
LOC_Os01g04950	LOC_Os05g27304	0.67	0.57	1.18
LOC_Os01g04950	LOC_Os05g33960	0.54	0.66	0.81
LOC_Os01g04950	LOC_Os05g34000	0.84	1.34	0.63
LOC_Os01g04950	LOC_Os05g34010	0.59	0.64	0.92
LOC_Os01g04950	LOC_Os05g34030	0.56	0.61	0.91
LOC_Os01g04950	LOC_Os05g35594	0.6	0.75	0.79
LOC_Os01g04950	LOC_Os05g35650	0.62	0.61	1.02
LOC_Os01g04950	LOC_Os06g13200	0.6	0.81	0.75
LOC_Os01g04950	LOC_Os06g13210	0.66	0.71	0.93
LOC_Os01g04950	LOC_Os06g15370	0.53	0.59	0.9
LOC_Os01g01360	LOC_Os01g65200	0.71	1.91	0.37
LOC_Os01g04950	LOC_Os06g21900	0.55	0.68	0.81
LOC_Os01g04950	LOC_Os06g38294	0.65	0.56	1.15
LOC_Os01g04950	LOC_Os06g49220	0.51	0.72	0.71
LOC_Os01g04950	LOC_Os06g49240	0.5	0.78	0.65
LOC_Os01g04950	LOC_Os06g49250	0.5	0.7	0.71
LOC_Os01g04950	LOC_Os07g01070	0.25	0.56	0.44
LOC_Os01g04950	LOC_Os07g10820	1.01	2.4	0.42
LOC_Os01g01360	LOC_Os01g65210	0.69	1.48	0.47
LOC_Os01g04950	LOC_Os07g41250	0.56	2.83	0.2
LOC_Os01g04950	LOC_Os08g05910	0.49	0.51	0.97
LOC_Os01g04950	LOC_Os08g31700	1.05	0.91	1.15
LOC_Os01g04950	LOC_Os10g02080	0.44	0.58	0.77
LOC_Os01g04950	LOC_Os10g02100	0.46	1.11	0.42
LOC_Os01g04950	LOC_Os10g02210	0.5	1.09	0.46
LOC_Os01g04950	LOC_Os10g02220	0.48	1.11	0.43
LOC_Os01g04950	LOC_Os10g02240	0.43	0.79	0.55
LOC_Os01g01360	LOC_Os01g67630	0.56	0.66	0.85
LOC_Os01g04950	LOC_Os10g02260	0.5	2.03	0.25
LOC_Os01g04950	LOC_Os10g02340	0.47	0.7	0.67
LOC_Os01g04950	LOC_Os10g05780	0.72	0.73	0.99
LOC_Os01g04950	LOC_Os10g22560	0.48	1.03	0.47
LOC_Os01g04950	LOC_Os10g33170	0.55	0.6	0.91
LOC_Os01g04950	LOC_Os10g33210	0.53	0.6	0.88
LOC_Os01g04950	LOC_Os10g40600	0.52	0.49	1.06
LOC_Os01g04950	LOC_Os10g42870	0.54	1.21	0.44
LOC_Os01g04950	LOC_Os10g42900	0.54	0.74	0.73
LOC_Os01g04950	LOC_Os11g12740	0.6	0.47	1.27
LOC_Os01g01360	LOC_Os01g67640	0.57	0.66	0.86
LOC_Os01g04950	LOC_Os11g17970	0.66	0.66	1
LOC_Os01g04950	LOC_Os11g18044	0.71	0.74	0.95
LOC_Os01g04950	LOC_Os11g18110	0.72	0.97	0.74
LOC_Os01g04950	LOC_Os12g12934	0.69	0.62	1.11
LOC_Os01g04950	LOC_Os12g13790	0.74	0.98	0.76
LOC_Os01g04950	LOC_Os12g44100	0.65	0.77	0.85
LOC_Os01g04950	LOC_Os12g44110	0.6	0.77	0.78
LOC_Os01g01360	LOC_Os01g04950	0.55	0.59	0.94
LOC_Os02g52060	LOC_Os12g15600	0.85	1.22	0.7
LOC_Os03g01290	LOC_Os03g60850	0.62	0.65	0.94
LOC_Os03g01290	LOC_Os04g41410	0.88	2.66	0.33
LOC_Os03g01290	LOC_Os04g41450	0.72	2.01	0.36
LOC_Os03g01290	LOC_Os04g50940	0.65	0.65	1
LOC_Os03g01290	LOC_Os04g50950	0.69	0.88	0.79
LOC_Os03g01290	LOC_Os04g56560	0.71	0.78	0.92
LOC_Os03g01290	LOC_Os05g27304	0.7	0.53	1.31
LOC_Os03g01290	LOC_Os05g34000	0.83	1.11	0.75
LOC_Os03g01290	LOC_Os06g13200	0.65	0.78	0.83
LOC_Os03g01290	LOC_Os06g21900	0.67	0.72	0.93
LOC_Os03g01290	LOC_Os06g49220	0.65	0.86	0.75
LOC_Os03g01290	LOC_Os06g49240	0.64	0.88	0.73
LOC_Os03g01290	LOC_Os07g41250	0.71	3.27	0.22
LOC_Os03g01290	LOC_Os08g31700	1.2	0.74	1.61
LOC_Os03g01290	LOC_Os10g02220	0.63	1.15	0.55
LOC_Os03g01290	LOC_Os10g05780	0.7	0.74	0.94
LOC_Os03g01290	LOC_Os10g22560	0.61	1.05	0.58
LOC_Os03g01290	LOC_Os10g42900	0.65	0.82	0.8
LOC_Os03g01290	LOC_Os11g17970	0.68	0.69	0.99
LOC_Os03g01290	LOC_Os11g18044	0.69	0.86	0.8
LOC_Os01g28980	LOC_Os02g31980	1.11	1.02	1.09
LOC_Os03g04570	LOC_Os04g39030	0.61	0.68	0.89
LOC_Os03g04570	LOC_Os04g56560	0.72	0.58	1.24
LOC_Os03g04570	LOC_Os05g27304	0.7	0.55	1.28
LOC_Os03g04570	LOC_Os05g34010	0.63	0.66	0.96
LOC_Os01g01360	LOC_Os02g46460	0.69	0.66	1.04
LOC_Os03g04570	LOC_Os06g13210	0.63	0.67	0.94
LOC_Os03g04570	LOC_Os06g21900	0.66	0.67	0.99
LOC_Os03g04570	LOC_Os06g49240	0.59	0.69	0.85
LOC_Os03g04570	LOC_Os07g10820	1.04	3.93	0.27
LOC_Os03g04570	LOC_Os10g02100	0.63	1.16	0.55
LOC_Os03g04570	LOC_Os10g02210	0.6	0.96	0.63
LOC_Os03g04570	LOC_Os10g02240	0.55	0.84	0.65
LOC_Os03g04570	LOC_Os10g33170	0.17	0.38	0.43
LOC_Os03g04570	LOC_Os12g12934	0.67	0.74	0.91
LOC_Os03g13240	LOC_Os03g13250	0.22	1.81	0.12
LOC_Os03g13240	LOC_Os03g13274	0.34	1.86	0.18
LOC_Os03g13240	LOC_Os04g41410	0.78	2.08	0.37
LOC_Os03g13240	LOC_Os07g41250	0.54	2.68	0.2
LOC_Os03g13240	LOC_Os10g02260	0.39	2.6	0.15
LOC_Os01g01360	LOC_Os02g47090	0.66	0.85	0.77
LOC_Os03g13250	LOC_Os03g51050	0.26	1.98	0.13
LOC_Os03g13274	LOC_Os03g51050	0.38	2.06	0.18
LOC_Os03g13274	LOC_Os04g41410	0.84	2.01	0.42
LOC_Os03g13274	LOC_Os04g41450	0.73	2.25	0.32
LOC_Os01g01360	LOC_Os02g48570	0.65	0.66	0.99
LOC_Os03g13274	LOC_Os07g10820	1.12	3.26	0.34
LOC_Os03g13274	LOC_Os10g02210	0.5	2.07	0.24
LOC_Os03g13274	LOC_Os10g02240	0.46	3.29	0.14
LOC_Os03g13274	LOC_Os10g02260	0.44	1.82	0.24
LOC_Os03g13274	LOC_Os11g23890	0.79	2.04	0.39
LOC_Os03g17770	LOC_Os07g21960	1.01	1.15	0.88
LOC_Os03g48180	LOC_Os03g60850	0.66	0.53	1.25
LOC_Os03g48180	LOC_Os04g39030	0.67	0.59	1.13
LOC_Os03g48180	LOC_Os04g41410	0.88	2.34	0.37
LOC_Os03g48180	LOC_Os04g41450	0.75	2.93	0.26
LOC_Os03g48180	LOC_Os04g50930	0.77	0.87	0.88
LOC_Os03g48180	LOC_Os04g50940	0.72	0.62	1.16
LOC_Os03g48180	LOC_Os05g27010	0.68	0.55	1.25
LOC_Os03g48180	LOC_Os05g27304	0.69	0.47	1.47
LOC_Os03g48180	LOC_Os05g34030	0.58	0.65	0.89
LOC_Os03g48180	LOC_Os06g13200	0.72	0.69	1.04
LOC_Os03g48180	LOC_Os06g13210	0.75	0.64	1.16
LOC_Os03g48180	LOC_Os06g15370	0.53	0.55	0.97
LOC_Os03g48180	LOC_Os06g49220	0.68	0.83	0.81
LOC_Os03g48180	LOC_Os07g01070	0.61	0.66	0.91
LOC_Os03g48180	LOC_Os07g41250	0.7	4.89	0.14
LOC_Os03g48180	LOC_Os08g31700	1.05	0.89	1.18
LOC_Os03g48180	LOC_Os10g02080	0.63	0.55	1.15
LOC_Os03g48180	LOC_Os10g02210	0.66	1.01	0.65
LOC_Os03g48180	LOC_Os10g02340	0.64	0.63	1.01
LOC_Os03g48180	LOC_Os10g22560	0.62	1.04	0.6
LOC_Os03g48180	LOC_Os10g40600	0.64	0.5	1.29
LOC_Os03g48180	LOC_Os10g42900	0.63	0.63	1
LOC_Os03g48180	LOC_Os11g12740	0.75	0.6	1.24
LOC_Os03g48180	LOC_Os11g18044	0.78	0.72	1.08
LOC_Os03g48180	LOC_Os11g18110	0.75	0.85	0.89
LOC_Os03g48180	LOC_Os12g12934	0.73	0.62	1.17
LOC_Os03g48180	LOC_Os12g13790	0.85	1	0.85
LOC_Os03g51050	LOC_Os03g59450	1.06	3.66	0.29
LOC_Os03g51050	LOC_Os04g41450	0.67	4	0.17
LOC_Os01g01360	LOC_Os03g01290	0.64	0.64	0.99
LOC_Os01g28980	LOC_Os07g26450	0.87	0.61	1.42
LOC_Os01g01360	LOC_Os03g04570	0.64	0.72	0.88
LOC_Os01g37590	LOC_Os01g54515	0.61	0.61	1
LOC_Os01g37590	LOC_Os01g55600	0.76	0.67	1.13
LOC_Os01g37590	LOC_Os01g55610	0.7	0.54	1.29
LOC_Os01g37590	LOC_Os01g65100	0.61	0.57	1.07
LOC_Os01g37590	LOC_Os01g65110	0.59	0.51	1.16
LOC_Os01g37590	LOC_Os01g65120	0.79	1.02	0.78
LOC_Os01g37590	LOC_Os01g65150	0.65	0.65	0.99
LOC_Os01g37590	LOC_Os01g65169	0.67	0.7	0.96
LOC_Os01g37590	LOC_Os01g65190	0.7	0.79	0.89
LOC_Os01g37590	LOC_Os01g65200	0.62	2.37	0.26
LOC_Os01g37590	LOC_Os01g65210	0.66	1.37	0.48
LOC_Os01g37590	LOC_Os01g67630	0.56	0.48	1.15
LOC_Os01g37590	LOC_Os01g67640	0.54	0.47	1.14
LOC_Os01g37590	LOC_Os02g46460	0.65	0.5	1.29
LOC_Os01g37590	LOC_Os02g47090	0.65	0.59	1.09
LOC_Os01g37590	LOC_Os03g01290	0.37	0.49	0.75
LOC_Os01g37590	LOC_Os03g04570	0.62	0.51	1.21
LOC_Os01g37590	LOC_Os03g48180	0.64	0.47	1.36
LOC_Os01g01360	LOC_Os03g48180	0.7	0.73	0.96
LOC_Os01g37590	LOC_Os03g60850	0.61	0.52	1.17
LOC_Os01g37590	LOC_Os04g36040	0.63	0.53	1.18
LOC_Os01g37590	LOC_Os04g41400	0.73	1.09	0.67
LOC_Os01g37590	LOC_Os04g41410	0.9	2.92	0.31
LOC_Os01g37590	LOC_Os04g41450	0.71	2.18	0.32
LOC_Os01g37590	LOC_Os04g50930	0.68	0.81	0.84
LOC_Os01g37590	LOC_Os04g50940	0.69	0.56	1.22
LOC_Os01g37590	LOC_Os04g50950	0.69	0.75	0.92
LOC_Os01g37590	LOC_Os04g56560	0.72	0.57	1.27
LOC_Os01g37590	LOC_Os05g27010	0.58	0.4	1.46
LOC_Os01g37590	LOC_Os05g27304	0.65	0.41	1.57
LOC_Os01g37590	LOC_Os05g33960	0.59	0.52	1.12
LOC_Os01g37590	LOC_Os05g34000	0.85	1.13	0.75
LOC_Os01g37590	LOC_Os05g34010	0.58	0.45	1.29
LOC_Os01g37590	LOC_Os05g34030	0.58	0.68	0.86
LOC_Os01g01360	LOC_Os03g59450	1.12	3.56	0.31
LOC_Os01g37590	LOC_Os05g35594	0.63	0.65	0.98
LOC_Os01g37590	LOC_Os05g35650	0.62	0.57	1.1
LOC_Os01g37590	LOC_Os06g13200	0.68	0.59	1.15
LOC_Os01g37590	LOC_Os06g13210	0.65	0.52	1.26
LOC_Os01g37590	LOC_Os06g15370	0.56	0.53	1.06
LOC_Os01g37590	LOC_Os06g21900	0.64	0.58	1.09
LOC_Os01g37590	LOC_Os06g38294	0.57	0.51	1.12
LOC_Os01g37590	LOC_Os06g49220	0.61	0.72	0.85
LOC_Os01g37590	LOC_Os06g49240	0.55	0.69	0.8
LOC_Os01g01360	LOC_Os03g60850	0.66	0.7	0.95
LOC_Os01g37590	LOC_Os06g49250	0.62	0.73	0.85
LOC_Os01g37590	LOC_Os07g01070	0.5	0.41	1.21
LOC_Os01g37590	LOC_Os07g10820	1.11	2.41	0.46
LOC_Os01g37590	LOC_Os07g41250	0.72	4.43	0.16
LOC_Os01g37590	LOC_Os08g05910	0.36	0.34	1.04
LOC_Os01g37590	LOC_Os08g31700	1.01	0.72	1.41
LOC_Os01g37590	LOC_Os10g02080	0.56	0.47	1.21
LOC_Os01g37590	LOC_Os10g02100	0.67	1.03	0.65
LOC_Os01g37590	LOC_Os10g02210	0.61	1.05	0.58
LOC_Os01g37590	LOC_Os10g02240	0.6	0.81	0.74
LOC_Os01g37590	LOC_Os10g02260	0.65	2.26	0.29
LOC_Os01g37590	LOC_Os10g02340	0.55	0.57	0.97
LOC_Os01g37590	LOC_Os10g05780	0.68	0.61	1.12
LOC_Os01g37590	LOC_Os10g22560	0.6	1.11	0.54
LOC_Os01g37590	LOC_Os10g33170	0.6	0.48	1.27
LOC_Os01g01360	LOC_Os04g36040	0.7	0.64	1.08
[truncated: 863 more rows]

## Sheet: Sheet2
1.83798
1.63783
1.63009
1.61286
1.60897
1.6071
1.57717
1.5726
1.56053
1.55869
1.54932
1.54413
1.54166
1.51678
1.50476
1.49658
1.49135
1.4753
1.47419
1.47408
1.46964
1.46843
1.45687
1.45546
1.45117
1.44396
1.44031
1.43634
1.43278
1.42534
1.42361
1.42219
1.42132
1.41275
1.40742
1.40621
1.40153
1.3927
1.38746
1.38393
1.38368
1.38207
1.38198
1.37721
1.37363
1.37265
1.37167
1.36591
1.36473
1.36273
1.3626
1.36259
1.36238
1.36032
1.35994
1.35759
1.35732
1.35543
1.35413
1.35399
1.35368
1.35011
1.3497
1.34957
1.34742
1.34622
1.34395
1.34339
1.34255
1.33904
1.32978
1.3259
1.32511
1.32457
1.32388
1.32331
1.32165
1.31858
1.31755
1.31313
1.3124
1.31212
1.31128
1.31079
1.30561
1.29843
1.29776
1.29706
1.29649
1.29597
1.29348
1.29344
1.29221
1.2916
1.29145
1.2912
1.29039
1.28976
1.28921
1.28843
1.28692
1.28566
1.28456
1.28381
1.28362
1.27954
1.2742
1.2735
1.27121
1.27078
1.2676
1.2665
1.26623
1.26598
1.26394
1.26264
1.26058
1.26054
1.25771
1.25768
1.25626
1.25623
1.25564
1.25548
1.25471
1.25306
1.25005
1.24844
1.2484
1.24756
1.24752
1.24739
1.24586
1.24387
1.24271
1.24149
1.24144
1.24097
1.24075
1.23993
1.2395
1.23884
1.23833
1.23768
1.23647
1.23621
1.23557
1.23437
1.23331
1.23099
1.23074
1.23028
1.22834
1.22611
1.22396
1.22347
1.22264
1.22198
1.2212
1.21901
1.21857
1.21857
1.21764
1.21692
1.21558
1.21461
1.21456
1.21454
1.21362
1.21351
1.2132
1.21063
1.21048
1.20888
1.20718
1.20681
1.20659
1.20632
1.20503
1.20492
1.20455
1.20374
1.2028
1.2026
1.20175
1.20165
1.20133
1.19806
1.19771
1.19708
1.1959
1.19576
1.19357
1.19203
1.191
1.19028
1.18811
1.187
1.18451
1.18297
1.18282
1.18154
1.18115
1.18098
1.17878
1.17826
1.17676
1.176
1.17574
1.17572
1.17567
1.1756
1.17431
1.17412
1.17394
1.17392
1.17344
1.17288
1.17104
1.17059
1.17024
1.16901
1.16566
1.16378
1.16344
1.16316
1.16312
1.16264
1.16134
1.1603
1.15873
1.15859
1.15769
1.15734
1.15662
1.15651
1.15605
1.15597
1.15586
1.15547
1.15487
1.15342
1.15276
1.15228
1.15208
1.1517
1.15159
1.15144
1.14965
1.14964
1.1491
1.1486
1.14745
1.14734
1.14704
1.14662
1.14652
1.14644
1.14622
1.1462
1.14597
1.14584
1.1455
1.14535
1.14511
1.14465
1.14461
1.14374
1.14305
1.14279
1.14256
1.14249
1.14246
1.14164
1.14159
1.14101
1.14051
1.14047
1.14022
1.14021
1.13753
1.13749
1.13534
1.13506
1.13466
1.13369
1.13335
1.13256
1.13244
1.13199
1.13196
1.13061
1.12964
1.12942
1.12927
1.12926
1.12914
1.12853
1.12841
1.1272
1.12688
1.12656
1.12619
1.12598
1.1254
1.12492
1.12474
1.12454
1.12448
1.12421
1.1238
1.12315
1.12253
1.12203
1.12196
1.12171
1.12143
1.12128
1.12075
1.12052
1.12028
1.1201
1.11998
1.11996
1.11983
1.11979
1.11937
1.11906
1.11892
1.11882
1.11817
1.11716
1.11665
1.11639
1.1157
1.11518
1.11518
1.11496
1.11481
1.11454
1.11386
1.11352
1.11333
1.1128
1.11268
1.1118
1.11126
1.11108
1.10987
1.10986
1.10961
1.1096
1.10944
1.10921
1.1091
1.10881
1.10858
1.10845
1.10784
1.10773
1.10766
1.10742
1.10673
1.10628
1.10569
1.10496
1.10486
1.10439
1.10351
1.10325
1.10283
1.10278
1.1026
1.1026
1.10142
1.10124
1.10055
1.09934
1.09908
1.09899
1.09871
1.09862
1.09849
1.09728
1.09666
1.09603
1.09556
1.09532
1.09529
1.09429
1.09395
1.09371
1.09367
1.0935
1.09121
1.09105
1.09088
1.08942
1.08877
1.08862
1.08741
1.08732
1.08731
1.0873
1.08713
1.0864
1.08569
1.08547
1.08537
1.08505
1.08476
1.0845
1.08436
1.08428
1.08384
1.08266
1.08261
1.08249
1.08233
1.08227
1.08217
1.0819
1.08146
1.08117
1.08103
1.08068
1.08064
1.08036
1.08021
1.08007
1.07993
1.07972
1.07968
1.079
1.07887
1.07875
1.07851
1.07748
1.07682
1.07647
1.07625
1.07616
1.07578
1.07559
1.07515
1.07495
1.07473
1.07471
1.07441
1.07434
1.07411
1.07346
1.07336
1.07307
1.07251
1.07249
1.07209
1.072
1.07025
1.0697
1.0696
1.06947
1.06856
1.06832
1.0679
1.06756
1.06726
1.06721
1.06686
1.0668
1.06658
1.06588
1.06582
1.06411
1.06407
1.06377
1.06316
1.06314
1.06291
1.06288
1.06279
1.06225
1.0619
1.06176
1.06149
1.06107
1.06074
1.06021
1.0602
1.06018
1.06017
1.06001
1.05981
1.05955
1.05924
1.0592
1.05909
1.05889
1.05888
1.05811
1.05776
1.05771
1.05756
1.05708
1.05702
1.05537
1.05528
1.05516
1.05504
1.05495
1.05483
1.05477
1.05463
1.05461
1.05413
1.05383
1.05346
1.05318
1.053
1.05282
1.05207
1.05202
1.0512
1.05112
1.05081
1.05014
1.04903
1.04871
1.04821
1.04808
1.04747
1.04642
1.04621
1.04582
1.04526
1.04427
1.04392
1.04391
1.04348
1.04329
1.04299
1.0428
1.04268
1.04252
1.04224
1.0422
1.04215
1.04202
1.04146
1.04145
1.04122
1.04117
1.04101
1.04063
1.04029
1.04008
1.04004
1.03998
1.03985
1.03952
1.03907
1.03822
1.03776
1.03715
1.03685
1.03682
1.03652
1.03625
1.03556
1.03527
1.03504
1.0344
1.03337
1.03276
1.03258
1.03258
1.03219
1.03199
1.03137
1.03075
1.03072
1.03048
1.0302
1.0301
1.03008
1.02997
1.02988
1.02968
1.02938
1.02928
1.02909
1.02898
1.0281
1.02778
1.02748
1.02747
1.02741
1.0274
1.0262
1.02617
1.02615
1.02571
1.0254
1.02506
1.02495
1.02485
1.02468
1.0245
1.02438
1.02408
1.02391
1.02388
1.02383
1.02373
1.0233
1.02303
1.0227
1.02249
1.02246
1.02241
1.02229
1.02151
1.0202
1.01986
1.01938
1.01851
1.01827
1.01814
1.01755
1.01738
1.01712
1.01682
1.01679
1.01634
1.01631
1.01613
1.0157
1.01563
1.015
1.01481
1.01461
1.01451
1.01386
1.01319
1.01317
1.01297
1.01271
1.01169
1.01082
1.01078
1.01065
1.01002
1.00998
1.00996
1.00964
1.00951
1.00947
1.00927
1.009
1.00893
1.00864
1.00847
1.00835
1.00833
1.00786
1.00769
1.00711
1.00695
1.00659
1.00615
1.00582
1.00565
1.00534
1.00506
1.00478
1.00469
1.00458
1.00449
1.0042
1.00415
1.00388
1.00303
1.00285
1.00252
1.00211
1.0021
1.00195
1.00088
1.00078
1.00056
1.0005
1.00036
1.00014
0.999863
0.999462
0.999054
0.99847
0.998238
0.998125
0.998
0.997827
0.997734
0.997545
0.996829
0.996789
0.996638
0.996408
0.996153
0.996101
0.996071
0.995967
0.995838
0.995383
0.995373
0.995105
0.994859
0.994545
0.994363
0.994003
0.993605
0.993503
0.993473
0.993292
0.99272
0.992696
0.992594
0.992531
0.992337
0.99217
0.991972
0.991923
0.991815
0.991764
0.991723
0.991292
0.991254
0.99125
0.991138
0.991069
0.99097
0.990948
0.990497
0.990367
0.990363
0.990306
0.99024
0.990084
0.990016
0.989614
0.989484
0.988928
0.98862
0.987492
0.987348
0.987024
0.986931
0.986892
0.986794
0.986661
0.986301
0.986125
0.986051
0.985884
0.985857
0.985834
0.985445
0.98533
0.985258
0.984885
0.984127
0.983916
0.983817
0.983503
0.983282
0.983145
0.98311
0.982817
0.982644
0.982563
0.982469
0.982362
0.982199
0.981967
0.981863
0.981359
0.981148
0.981081
0.980857
0.980635
0.980626
0.980176
0.979148
0.97876
0.97873
0.978624
0.978338
0.978033
0.977316
0.977052
0.97704
0.977038
0.976999
0.976832
0.976665
0.976459
0.976176
0.975925
0.975863
0.975204
0.974972
0.974141
0.973617
0.972984
0.972593
0.972308
0.972182
0.971416
0.971125
0.971045
0.970912
0.970861
0.970099
0.970066
0.969848
0.969747
0.969718
0.969665
0.969048
0.969044
0.968981
0.96821
0.967847
0.967579
0.967429
0.966967
0.966877
0.966801
0.966738
0.966503
0.966383
0.966132
0.966046
0.965855
0.965692
0.96554
0.965417
0.965138
0.965069
0.964258
0.963695
0.963608
0.963182
0.962885
0.962812
0.962766
0.962069
0.961957
0.961849
0.961791
0.961591
0.961461
0.960423
0.959224
0.958787
0.958707
0.958598
0.958394
0.957849
0.957444
0.957007
0.956594
0.956162
0.95614
0.956006
0.955663
0.955411
0.95541
0.955349
0.954674
0.954669
0.954307
0.954072
0.953792
0.953718
0.953527
0.953457
0.953233
0.952714
0.952691
0.952513
0.952449
0.9522
0.951941
0.9519
0.951751
0.951703
0.951584
0.95141
0.95118
0.950902
0.95089
0.950734
0.950412
0.949374
0.949262
0.94908
0.948454
0.948255
0.948201
0.947959
0.94795
0.947322
0.947293
0.946617
0.946228
0.945838
0.945314
0.94526
0.944875
0.944739
0.944723
0.944322
0.943988
0.943703
0.943514
0.943457
0.943146
0.942796
0.942112
0.941889
0.941817
0.941614
0.941368
0.940585
0.940092
0.940088
0.939584
0.93945
0.939436
0.939298
0.939207
0.938216
0.937352
0.937298
0.937105
0.937101
0.936619
0.936443
0.936288
0.936271
0.936092
0.93597
0.935943
0.935805
0.935306
0.935019
0.93473
0.934662
0.934539
0.933718
0.93361
0.933458
0.933444
0.933409
0.933244
0.933123
0.933067
0.932937
0.932458
0.932457
0.932171
0.931818
0.93164
0.930845
0.930775
0.930381
0.930374
0.930301
0.930295
0.930171
0.929928
0.929712
0.929301
0.929222
0.9291
0.928725
0.928725
0.928525
0.928197
0.927455
0.927408
0.927243
0.927192
0.927059
0.926941
0.925764
0.925734
0.925645
0.925493
0.92548
0.925475
0.924841
0.924798
0.924755
0.924684
0.92465
0.924594
0.924528
0.924505
0.924405
0.924258
0.924125
0.924058
0.924024
0.923624
0.923203
0.922887
0.922879
0.922408
0.92218
0.92208
0.921659
0.921102
0.920801
0.920679
0.920643
0.920453
0.920417
0.92014
0.92012
0.920049
0.92002
0.920006
0.919939
0.919648
0.919441
0.918377
0.918236
0.918207
0.917667
0.917355
0.917031
0.916147
0.915996
0.915959
0.915908
0.915689
0.915629
0.915546
0.915484
0.914842
0.914673
0.914636
0.914417
0.914372
0.91424
0.913983
0.913847
0.913645
0.913536
0.913349
0.91312
0.912847
0.9126
0.912075
0.911855
0.911735
0.911315
0.91084
0.9104
0.910306
0.910211
0.910112
0.909909
0.909757
0.909415
0.90903
0.908758
0.908692
0.908435
0.908166
0.908072
0.908028
0.907623
0.907598
0.907391
0.906946
0.906767
0.906657
0.906502
0.906366
0.906287
0.905943
0.905852
0.904574
0.904327
0.904272
0.904099
0.904024
0.903078
0.90294
0.902848
0.902497
0.90231
0.902147
0.902053
0.901656
0.901215
0.9012
0.900767
0.900202
0.8994
0.898891
0.898634
0.898577
0.89812
0.897443
0.896646
0.896521
0.896511
0.89557
0.895189
0.894694
0.894456
0.894278
0.893914
0.893821
0.893489
0.893441
0.893243
0.893096
0.892666
0.892043
0.891787
0.891687
0.89162
0.891584
0.89152
0.891442
0.890814
0.890309
0.89011
0.890033
0.889665
0.889034
0.888217
0.888001
0.887703
0.88711
0.886671
0.886138
0.886061
0.886054
0.88573
0.885135
0.884949
0.884665
0.884501
0.884163
0.883924
0.883265
0.88321
0.882713
0.882456
0.882135
0.882008
0.88179
0.881728
0.881595
0.881493
0.881399
0.881374
0.881166
0.880606
0.880351
0.879494
0.879369
0.879068
0.879058
0.87901
0.879003
0.878875
0.878848
0.878483
0.878259
0.878199
0.877959
0.877904
0.877732
0.877662
0.877626
0.877496
0.876913
0.876674
0.876522
0.876487
0.876415
0.876132
0.87608
0.874956
0.874158
0.874069
0.873944
0.873645
0.873379
0.873201
0.873112
0.872246
0.872198
0.871776
0.871572
0.871365
0.871305
0.870947
0.870523
0.870514
0.869403
0.869348
0.869172
0.869144
0.868848
0.868728
0.86847
0.86845
0.868313
0.868196
0.867818
0.867523
0.866525
0.86643
0.866389
0.866326
0.86592
0.865816
0.865523
0.865327
0.865074
0.864895
0.864799
0.864786
0.864132
0.863942
0.863704
0.863169
0.863158
0.862906
0.862771
0.862654
0.862585
0.861153
0.860901
0.860854
0.8605
0.8602
0.860178
0.859586
0.858707
0.858059
0.858043
0.857747
0.857478
0.857434
0.856893
0.856497
0.856416
0.856146
0.855749
0.855721
0.855464
0.855294
0.855284
0.854675
0.854364
0.854231
0.853649
0.853336
0.853295
0.853175
0.852976
0.852422
0.852301
0.852273
0.852217
0.852179
0.852092
0.852008
0.851956
0.850737
0.850709
0.85063
0.850622
0.850456
0.850057
0.850042
0.849781
0.849415
0.849407
0.849343
0.849208
0.848953
0.848711
0.848702
0.84864
0.84845
0.847892
0.847763
0.847701
0.847564
0.847028
0.846994
0.846904
0.846446
0.846416
0.846331
0.846164
0.845771
0.845323
0.845316
0.844747
0.844314
0.844283
0.844055
0.844031
0.843848
0.843775
0.84357
0.84355
0.843512
0.842887
0.842719
0.841495
0.841477
0.841198
0.840986
0.840865
0.840245
0.840153
0.839505
0.838888
0.838065
0.837861
0.837647
0.837547
0.837259
0.837212
0.837046
0.836748
0.836544
0.836505
0.836445
0.836405
0.835593
0.835486
0.834895
0.834724
0.83453
0.834469
0.834294
0.834283
0.834093
0.83392
0.833839
0.833704
0.833638
0.833577
0.833292
0.833277
0.83303
0.833014
0.832874
0.832547
0.832152
0.831903
0.831877
0.831138
0.831109
0.83065
0.83059
0.830141
0.829877
0.829868
0.82973
0.829483
0.82935
0.828281
0.828276
0.828219
0.828026
0.827804
0.827469
0.827312
0.826973
0.826818
0.826711
0.826323
0.826309
0.82626
0.826177
0.825255
0.825083
0.824349
0.824018
0.823916
0.823764
0.823517
0.823288
0.822994
0.822525
0.822336
0.822207
0.821879
0.821568
0.821218
0.820948
0.82058
0.820172
0.820101
0.820055
0.819532
0.819063
0.81824
0.817214
0.816709
0.816567
0.815229
0.814779
0.814523
0.814517
0.814484
0.814411
0.81416
0.813865
0.813499
0.812603
0.812548
0.812132
0.811997
0.81197
0.81154
0.81106
0.810995
0.8109
0.810094
0.810008
0.809772
0.809744
0.809518
0.80828
0.808276
0.807419
0.80718
0.807128
0.807079
0.806959
0.806706
0.806589
0.80623
0.806053
0.805859
0.805833
0.805687
0.805575
0.805374
0.805208
0.80505
0.804779
0.803891
0.803833
0.803612
0.803281
0.803218
0.803102
0.802922
0.802709
0.802492
0.802332
0.802131
0.801748
0.801481
0.801437
0.801382
0.801378
0.801225
0.800714
0.799004
0.798975
0.798388
0.796959
0.796928
0.796916
0.796741
0.79649
0.796303
0.795782
0.795691
0.7953
0.794855
0.794627
0.794602
0.794236
0.794151
0.79393
0.791697
0.790481
0.790406
0.789602
0.789588
0.789442
0.789299
0.789215
0.788982
0.788947
0.78878
0.788387
0.788103
0.787813
0.787672
0.787253
0.787079
0.78692
0.786203
0.785925
0.785828
0.785667
0.785289
0.785282
0.784835
0.784707
0.784595
0.783023
0.782879
0.782855
0.782563
0.782437
0.782077
0.781938
0.781869
0.781243
0.78067
0.78062
0.780401
0.77993
0.779343
0.779223
0.778938
0.778116
0.777003
0.776587
0.776475
0.776321
0.775207
0.775011
0.774706
0.774692
0.773929
0.773891
0.773712
0.773499
0.773274
0.772954
0.772767
0.772507
0.771343
0.771234
0.770921
0.770902
0.770423
0.770317
0.770218
0.770067
0.770048
0.769433
0.769177
0.768714
0.768084
0.767947
0.767889
0.767401
0.766731
0.766684
0.766316
0.765253
0.765196
0.765166
0.764777
0.764686
0.763985
0.763912
0.763892
0.763807
0.763746
0.763664
0.763528
0.763203
0.763151
0.762195
0.76216
0.760474
0.760469
0.760462
0.760164
0.760123
0.759821
0.759627
0.758868
0.758792
0.756886
0.756525
0.755643
0.755071
0.755012
0.75494
0.754857
0.754511
0.754492
0.754492
0.75417
0.753641
0.753192
0.752809
0.752788
0.752703
0.752536
0.752484
0.752132
0.751699
0.751092
0.750886
0.750876
0.750761
0.750714
0.750714
0.750697
0.75026
0.750207
0.749563
0.74944
0.749198
0.749171
0.748803
0.748773
0.748691
0.748342
0.748233
0.748116
0.747839
0.747746
0.746985
0.746784
0.746686
0.746629
0.746599
0.746548
0.746519
0.744996
0.744145
0.743686
0.743608
0.743459
0.742946
0.742819
0.742463
0.742279
0.742268
0.741781
0.741479
0.741298
0.740723
0.740561
0.739765
0.738611
0.738517
0.738088
0.737926
0.737722
0.737447
0.737302
0.737097
0.737037
0.736833
0.736694
0.736126
0.735673
0.734475
0.734208
0.734082
0.734012
0.734002
0.73368
0.733542
0.733489
0.733014
0.73298
0.732651
0.732394
0.731621
0.730494
0.73038
0.730145
0.730009
0.729982
0.729768
0.72976
0.72892
0.728713
0.728677
0.728345
0.728217
0.727673
0.727153
0.72708
0.726928
0.726784
0.726476
0.725513
0.725452
0.725189
0.724122
0.723976
0.723823
0.7238
0.723594
0.723573
0.722545
0.722516
0.722142
0.721919
0.72176
0.721552
0.721395
0.720458
0.720247
0.718941
0.71884
0.718726
0.718575
0.718549
0.718457
0.718045
0.718019
0.717481
0.71747
0.716998
0.71686
0.716734
0.715689
0.715482
0.715411
0.714914
0.714851
0.714545
0.714508
0.71441
0.714408
0.713938
0.713892
0.713644
0.713534
0.713341
0.713181
0.713117
0.712805
0.711669
0.711453
0.711426
0.711138
0.710769
0.710018
0.709512
0.709182
0.708145
0.708143
0.707796
0.707606
0.707603
0.707211
0.707126
0.706929
0.706888
0.706865
0.705687
0.705376
0.705253
0.705209
0.705132
0.704714
0.703352
0.703275
0.702433
0.702144
0.701978
0.701286
0.701238
0.701164
0.700488
0.700378
0.700346
0.699856
0.699701
0.698154
0.698125
0.698081
0.698033
0.697555
0.697533
0.697135
0.696943
0.696795
0.696793
0.696508
0.696457
0.695792
0.695282
0.695029
0.694967
0.693143
0.692604
0.691937
0.691649
0.690431
0.690088
0.689468
0.689219
0.688512
0.688465
0.6884
0.686935
0.686888
0.686361
0.686334
0.685903
0.685685
0.685203
0.68516
0.684924
0.684161
0.684071
0.683776
0.68308
0.682755
0.682542
0.682272
0.681828
0.681402
0.680996
0.680523
0.680492
0.679811
0.679471
0.67937
0.678793
0.678516
0.678086
0.677535
0.676708
0.676332
0.675918
0.67516
0.675137
0.674643
0.674629
0.674501
0.673971
0.673815
0.673655
0.673589
0.673001
0.672664
0.67255
0.672303
0.671913
0.671784
0.6717
0.671311
0.668775
0.667979
0.667903
0.667387
0.66706
0.66598
0.665944
0.665865
0.665628
0.665613
0.665413
0.665162
0.66423
0.664202
0.663782
0.663442
0.663344
0.663342
0.663215
0.662934
0.660683
0.660052
0.660045
0.659978
0.659913
0.659152
0.658998
0.658518
0.658194
0.658159
0.658024
0.657664
0.657188
0.656787
0.656502
0.655939
0.655706
0.655543
0.654387
0.653864
0.653793
0.653597
0.653112
0.652956
0.652738
0.651973
0.651826
0.651441
0.651134
0.65109
0.650881
0.650408
0.650143
0.649665
0.649185
0.649068
0.648913
0.64827
0.648179
0.647457
0.647241
0.646498
0.646476
0.646471
0.646264
0.646044
0.645436
0.645367
0.644353
0.64401
0.643977
0.643937
0.643653
0.643216
0.64272
0.642242
0.64197
0.640433
0.640408
0.640319
0.640045
0.640008
0.639914
0.638157
0.638029
0.637319
0.637163
0.63628
0.635796
0.635748
0.634662
0.634633
0.63458
0.634371
0.633333
0.633127
0.632976
0.632695
0.632502
0.632085
0.631698
0.631107
0.630664
0.630557
0.630425
0.629917
0.629873
0.62949
0.629448
0.629318
0.628908
0.628891
0.627876
0.627768
0.627228
0.627189
0.627168
0.627055
0.625872
0.625605
0.625458
0.625424
0.625376
0.62522
0.625095
0.62495
[truncated: 861 more rows]
