# Supplementary material for: Genome-wide identification of the peptide transporter family in rice and analysis of the PTR expression modulation in two near-isogenic lines with different nitrogen use efficiency
Source: BMC Plant Biol. 2020 May 6;20:193. doi: 10.1186/s12870-020-02419-y (PMC7203820; doi:10.1186/s12870-020-02419-y)
Supplement: Supplementary file 8 — Additional file 8 Table S8. Sequencing data and mapping to Nipponbare genome. [file 12870_2020_2419_MOESM8_ESM.xlsx]

## Sheet: Sheet1
Table S8 Sequencing data and mapping to Nipponbare genome
Sample	Raw reads	Raw bases	Clean reads	Clean bases	Error rate(%)	Q20(%)	Q30(%)	GC content(%)	Total reads	Total mapped	Multiple mapped	Uniquely mapped
NIL15_0d_1	50348958	7602692658	49916128	7471249526	0.0234	98.73	95.77	56.57	49916128	46795378(93.75%)	3463547(6.94%)	43331831(86.81%)
NIL15_0d_2	56002044	8456308644	55592738	8328236123	0.0234	98.75	95.76	55.66	55592738	52229229(93.95%)	3349758(6.03%)	48879471(87.92%)
NIL15_0d_3	53790904	8122426504	53337546	7986812355	0.0231	98.83	96.03	55.51	53337546	50106396(93.94%)	3376436(6.33%)	46729960(87.61%)
NIL19_0d_1	51927800	7841097800	51501998	7709832445	0.0232	98.78	95.89	56.23	51501998	48421274(94.02%)	3269192(6.35%)	45152082(87.67%)
NIL19_0d_2	52452508	7920328708	51877668	7764485626	0.0234	98.71	95.69	56.15	51877668	48838326(94.14%)	2782405(5.36%)	46055921(88.78%)
NIL19_0d_3	55618440	8398384440	55244092	8274662843	0.0231	98.84	96.04	56.08	55244092	52023640(94.17%)	3072043(5.56%)	48951597(88.61%)
NIL15_3d_1	57452662	8675351962	56879724	8496386617	0.023	98.88	96.2	53.78	56879724	53842621(94.66%)	4270630(7.51%)	49571991(87.15%)
NIL15_3d_2	54251422	8191964722	53739840	8036673472	0.023	98.88	96.17	52.77	53739840	50755826(94.45%)	3408082(6.34%)	47347744(88.11%)
NIL15_3d_3	52202030	7882506530	51662996	7722159275	0.0232	98.82	95.99	53.99	51662996	49277445(95.38%)	3647653(7.06%)	45629792(88.32%)
NIL19_3d_1	56417800	8519087800	55825874	8348779782	0.023	98.89	96.22	54.5	55825874	53148660(95.2%)	3620282(6.48%)	49528378(88.72%)
NIL19_3d_2	51710722	7808319022	51208232	7662768989	0.0229	98.89	96.24	54.29	51208232	48777236(95.25%)	3210458(6.27%)	45566778(88.98%)
NIL19_3d_3	54996872	8304527672	54464950	8140735642	0.023	98.89	96.23	54.68	54464950	51867205(95.23%)	4736663(8.7%)	47130542(86.53%)
NIL15_6d_1	46948690	7089252190	46554040	6964205804	0.0229	98.91	96.29	53.57	46554040	43906126(94.31%)	1846838(3.97%)	42059288(90.35%)
NIL15_6d_2	48445882	7315328182	47982180	7172813876	0.0229	98.91	96.3	54.02	47982180	45429252(94.68%)	2936011(6.12%)	42493241(88.56%)
NIL15_6d_3	47344078	7148955778	46896212	7010510988	0.0228	98.92	96.36	55.18	46896212	44410909(94.7%)	2027659(4.32%)	42383250(90.38%)
NIL19_6d_1	50071342	7560772642	49598634	7414447258	0.0231	98.84	96.1	54.92	49598634	46673916(94.1%)	3603076(7.26%)	43070840(86.84%)
NIL19_6d_2	43504786	6569222686	43070984	6434249051	0.022	98.8	96.01	54.89	43070984	40793432(94.71%)	3125746(7.26%)	37667686(87.45%)
NIL19_6d_3	47178620	7123971620	46727564	6978918003	0.0229	98.91	96.3	54.58	46727564	44323238(94.85%)	2696058(5.77%)	41627180(89.08%)
