# Supplementary material for: Genome-wide identification of the peptide transporter family in rice and analysis of the PTR expression modulation in two near-isogenic lines with different nitrogen use efficiency
Source: BMC Plant Biol. 2020 May 6;20:193. doi: 10.1186/s12870-020-02419-y (PMC7203820; doi:10.1186/s12870-020-02419-y)
Supplement: Supplementary file 9 — Additional file 9 Table S9. The differentially expressed PTR genes at three stages. [file 12870_2020_2419_MOESM9_ESM.xlsx]

## Sheet: Sheet1
Table S9 The differentially expressed PTR genes at three stages
0 d	3 d	6 d
LOC_Os06g13210	LOC_Os02g47090	LOC_Os02g47090
LOC_Os10g02100	LOC_Os06g15370	LOC_Os02g48570
	LOC_Os06g49240	LOC_Os04g50950
	LOC_Os06g49250	LOC_Os06g15370
	LOC_Os08g05910	LOC_Os10g02210
	LOC_Os10g02100	LOC_Os10g02240
	LOC_Os10g02210	LOC_Os11g18110
	LOC_Os10g02220
	LOC_Os10g02240
	LOC_Os10g05780
	LOC_Os10g33210
	LOC_Os11g12740
