# Supplementary material for: Genome-wide identification of the peptide transporter family in rice and analysis of the PTR expression modulation in two near-isogenic lines with different nitrogen use efficiency
Source: BMC Plant Biol. 2020 May 6;20:193. doi: 10.1186/s12870-020-02419-y (PMC7203820; doi:10.1186/s12870-020-02419-y)
Supplement: Supplementary file 10 — Additional file 10 Table S10. The differentially expressed genes in the brown module. [file 12870_2020_2419_MOESM10_ESM.xlsx]

## Sheet: Sheet1
Table S10 The differentially expressed genes in the brown module
Gene ID	Dgree	Putative Function
LOC_Os03g29410	34	tyrosine protein kinase domain containing protein, putative, expressed
LOC_Os04g24220	23	OsWAK32 - OsWAK receptor-like protein kinase, expressed
LOC_Os02g14480	23	receptor-like kinase, putative, expressed
LOC_Os11g39370	20	BRASSINOSTEROID INSENSITIVE 1-associated receptor kinase 1 precursor, putative, expressed
LOC_Os09g30120	20	CSLE1 - cellulose synthase-like family E, expressed
LOC_Os09g29200	18	glutathione S-transferase, putative, expressed
LOC_Os11g41600	17	expressed protein
LOC_Os11g12340	17	disease resistance protein RPM1, putative, expressed
LOC_Os04g53120	15	NB-ARC domain containing protein, expressed
LOC_Os10g33210	12	peptide transporter PTR3-A, putative, expressed
LOC_Os03g20949	12	phospholipid-transporting ATPase, putative, expressed
LOC_Os09g33690	11	Os9bglu32 - beta-glucosidase homologue, similar to G. max hydroxyisourate hydrolase, expressed
LOC_Os03g09900	10	membrane protein, putative, expressed
LOC_Os11g11960	9	disease resistance protein RPM1, putative, expressed
LOC_Os09g39940	9	plastocyanin-like domain containing protein, putative, expressed
LOC_Os09g09830	8	heavy-metal-associated domain-containing protein, putative, expressed
LOC_Os09g28570	7	zinc-binding alcohol dehydrogenase domain-containing protein 2, putative, expressed
LOC_Os08g10310	7	SHR5-receptor-like kinase, putative, expressed
LOC_Os01g63180	7	laccase-6 precursor, putative, expressed
LOC_Os12g12560	5	NADP-dependent oxidoreductase, putative, expressed
LOC_Os11g13810	5	non-lysosomal glucosylceramidase, putative, expressed
LOC_Os06g21820	5	jasmonate O-methyltransferase, putative, expressed
LOC_Os06g21760	5	jasmonate O-methyltransferase, putative, expressed
LOC_Os05g01030	5	phospholipid-transporting ATPase, putative, expressed
LOC_Os04g47780	4	transmembrane amino acid transporter protein, putative, expressed
LOC_Os01g52790	4	cytochrome P450 72A1, putative, expressed
LOC_Os10g40934	3	flavonol synthase/flavanone 3-hydroxylase, putative, expressed
LOC_Os10g38470	3	glutathione S-transferase, putative, expressed
LOC_Os09g37540	3	uncharacterized protein PA4923, putative, expressed
LOC_Os07g46350	3	OsSCP40 - Putative Serine Carboxypeptidase homologue, expressed
LOC_Os07g42510	3	AP2 domain containing protein, expressed
LOC_Os05g34270	3	inactive receptor kinase At1g27190 precursor, putative, expressed
LOC_Os04g48850	3	aminotransferase, classes I and II, domain containing protein, expressed
LOC_Os04g44550	3	CHCH domain containing protein, expressed
LOC_Os03g53200	3	OsCML4 - Calmodulin-related calcium sensor protein, expressed
LOC_Os02g32520	3	ERD1 protein, chloroplast precursor, putative, expressed
LOC_Os01g64440	3	expressed protein
LOC_Os01g45640	3	tat pathway signal sequence family protein, expressed
LOC_Os01g41240	3	hydrolase, alpha/beta fold family domain containing protein, expressed
LOC_Os01g29330	3	expressed protein
LOC_Os01g11160	3	amino acid permease family protein, putative, expressed
LOC_Os12g41680	2	No apical meristem protein, putative, expressed
LOC_Os11g38580	2	NBS-LRR type disease resistance protein, putative, expressed
LOC_Os11g15040	2	S-adenosyl-L-methionine:benzoic acid/salicylic acid carboxyl methyltransferase, putative, expressed
LOC_Os08g26230	2	expressed protein
LOC_Os06g17870	2	nitrate-induced NOI protein, putative, expressed
LOC_Os05g27050	2	peptide transporter, putative, expressed
LOC_Os04g27810	2	retrotransposon protein, putative, Ty3-gypsy subclass, expressed
LOC_Os03g08999	2	dehydrogenase, putative, expressed
LOC_Os03g04370	2	protein-methionine-S-oxide reductase, putative, expressed
LOC_Os09g26730	1	chaperonin, putative, expressed
LOC_Os08g39850	1	lipoxygenase, chloroplast precursor, putative, expressed
LOC_Os08g03350	1	amino acid transporter, putative, expressed
LOC_Os06g08720	1	OsSCP32 - Putative Serine Carboxypeptidase homologue, expressed
LOC_Os05g45840	1	GTPase-activating protein, putative, expressed
LOC_Os03g09140	1	ras-related protein, putative, expressed
LOC_Os03g02514	1	hydrolase, alpha/beta fold family protein, putative, expressed
LOC_Os02g48640	1	expressed protein
LOC_Os02g36190	1	cytochrome P450, putative, expressed
