# Supplementary material for: Genome-wide identification of the peptide transporter family in rice and analysis of the PTR expression modulation in two near-isogenic lines with different nitrogen use efficiency
Source: BMC Plant Biol. 2020 May 6;20:193. doi: 10.1186/s12870-020-02419-y (PMC7203820; doi:10.1186/s12870-020-02419-y)
Supplement: Supplementary file 11 — Additional file 11 Table S11. The differentially expressed genes in the turquoise module. [file 12870_2020_2419_MOESM11_ESM.xlsx]

## Sheet: Sheet1
Table S11 The differentially expressed genes in the turquoise module
Gene ID	Degree	Putative Function
LOC_Os06g11990	128	expressed protein
LOC_Os10g22590	127	POEI24 - Pollen Ole e I allergen and extensin family protein precursor, expressed
LOC_Os08g44360	127	male sterility protein 2, putative, expressed
LOC_Os07g45060	127	uncharacterized GPI-anchored protein At5g19240 precursor, putative, expressed
LOC_Os07g06680	126	fasciclin domain containing protein, expressed
LOC_Os05g08370	126	CESA1 - cellulose synthase, expressed
LOC_Os04g59330	126	expressed protein
LOC_Os02g51710	126	wound/stress protein, putative, expressed
LOC_Os01g59150	125	tubulin/FtsZ domain containing protein, putative, expressed
LOC_Os07g43990	124	expressed protein
LOC_Os03g57460	124	fasciclin domain containing protein, expressed
LOC_Os07g24190	123	CESA3 - cellulose synthase, expressed
LOC_Os02g33550	123	harpin-induced protein 1 domain containing protein, expressed
LOC_Os07g10770	122	CESA8 - cellulose synthase, expressed
LOC_Os03g52630	121	endoglucanase, putative, expressed
LOC_Os08g23180	120	fasciclin-like arabinogalactan protein 8 precursor, putative, expressed
LOC_Os08g06380	118	CSLF6 - cellulose synthase-like family F; beta1,3;1,4 glucan synthase, expressed
LOC_Os04g54810	118	beta-D-xylosidase, putative, expressed
LOC_Os04g16450	118	aquaporin protein, putative, expressed
LOC_Os06g03640	117	BAG domain containing protein, expressed
LOC_Os01g54620	116	CESA4 - cellulose synthase, expressed
LOC_Os03g60340	110	leaf senescence related protein, putative, expressed
LOC_Os03g28330	109	sucrose synthase, putative, expressed
LOC_Os09g32080	108	CHIT13 - Chitinase family protein precursor, expressed
LOC_Os09g07350	107	fasciclin-like arabinogalactan protein 8 precursor, putative, expressed
LOC_Os08g13920	107	glycosyl hydrolases family 16, putative, expressed
LOC_Os04g53210	107	hydroxyacid oxidase 1, putative, expressed
LOC_Os01g47400	105	OsMan01 - Endo-Beta-Mannanase, expressed
LOC_Os05g04500	104	peroxidase precursor, putative, expressed
LOC_Os06g06780	102	harpin-induced protein, putative, expressed
LOC_Os04g33990	100	harpin-induced protein 1 domain containing protein, expressed
LOC_Os03g49600	100	Os3bglu7 - beta-glucosidase, exo-beta-glucanse, expressed
LOC_Os02g02840	96	ras-related protein, putative, expressed
LOC_Os05g13940	90	retrotransposon protein, putative, unclassified, expressed
LOC_Os03g03600	90	fasciclin-like arabinogalactan protein, putative, expressed
LOC_Os03g12250	89	atypical receptor-like kinase MARK, putative, expressed
LOC_Os10g40730	85	expansin precursor, putative, expressed
LOC_Os01g14670	82	Cupin domain containing protein, expressed
LOC_Os03g45920	76	tubulin/FtsZ domain containing protein, putative, expressed
LOC_Os01g46400	75	expressed protein
LOC_Os12g40890	69	OsIAA30 - Auxin-responsive Aux/IAA gene family member, expressed
LOC_Os07g27810	69	fiber protein Fb34, putative, expressed
LOC_Os05g39990	66	expansin precursor, putative, expressed
LOC_Os05g32110	66	COBRA, putative, expressed
LOC_Os07g44070	64	pectinacetylesterase domain containing protein, expressed
LOC_Os05g15770	61	glycosyl hydrolase, putative, expressed
LOC_Os03g53800	61	periplasmic beta-glucosidase precursor, putative, expressed
LOC_Os01g04710	55	aspartic proteinase, putative, expressed
LOC_Os01g21034	51	pectinesterase, putative, expressed
LOC_Os01g47080	49	pyruvate kinase, putative, expressed
LOC_Os04g44510	47	GEM, putative, expressed
LOC_Os10g32980	45	CESA7 - cellulose synthase, expressed
LOC_Os06g09350	45	expressed protein
LOC_Os05g34170	44	tubulin/FtsZ domain containing protein, putative, expressed
LOC_Os05g06720	44	GDSL-like lipase/acylhydrolase, putative, expressed
LOC_Os04g33450	44	expressed protein
LOC_Os01g09880	44	harpin-induced protein 1 domain containing protein, expressed
LOC_Os11g42960	43	integral membrane protein TIGR01569 containing protein, expressed
LOC_Os06g48030	43	peroxidase precursor, putative, expressed
LOC_Os03g51150	43	expressed protein
LOC_Os11g25330	42	nucleoside-triphosphatase, putative, expressed
LOC_Os06g30950	42	transporter-related, putative, expressed
LOC_Os04g48160	42	IQ calmodulin-binding motif family protein, putative, expressed
LOC_Os01g53240	42	BURP domain containing protein, expressed
LOC_Os09g25490	41	CESA9 - cellulose synthase, expressed
LOC_Os03g55290	41	GASR3 - Gibberellin-regulated GASA/GAST/Snakin family protein precursor, expressed
LOC_Os03g08360	41	3-ketoacyl-CoA synthase 10, putative, expressed
LOC_Os05g02300	40	Core histone H2A/H2B/H3/H4 domain containing protein, putative, expressed
LOC_Os04g11970	40	O-methyltransferase, putative, expressed
LOC_Os03g63380	40	expressed protein
LOC_Os03g02040	40	remorin, putative, expressed
LOC_Os01g60770	40	expansin precursor, putative, expressed
LOC_Os11g36340	39	lymphoid organ expressed yellow head virus receptor protein, putative, expressed
LOC_Os07g05470	39	AIR9 protein, putative, expressed
LOC_Os07g02200	39	plastocyanin-like domain containing protein, putative, expressed
LOC_Os06g46930	39	ribosomal protein L24, putative, expressed
LOC_Os03g28160	39	jacalin-like lectin domain containing protein, expressed
LOC_Os01g66200	39	expressed protein
LOC_Os01g09620	39	zinc finger/CCCH transcription factor, putative, expressed
LOC_Os11g25260	38	nucleoside-triphosphatase, putative, expressed
LOC_Os10g37850	38	armadillo, putative, expressed
LOC_Os06g22960	38	aquaporin protein, putative, expressed
LOC_Os04g58200	38	protochlorophyllide reductase A, chloroplast precursor, putative, expressed
LOC_Os04g38220	38	transporter family protein, putative, expressed
LOC_Os04g09920	38	cytochrome P450, putative, expressed
LOC_Os02g14160	38	peroxidase precursor, putative, expressed
LOC_Os01g65780	38	glycosyl transferase, putative, expressed
LOC_Os12g02370	37	chalcone--flavonone isomerase, putative, expressed
LOC_Os08g38300	37	Core histone H2A/H2B/H3/H4 domain containing protein, putative, expressed
LOC_Os06g08080	37	inorganic H+ pyrophosphatase, putative, expressed
LOC_Os05g48900	37	fasciclin domain containing protein, expressed
LOC_Os02g48470	37	expressed protein
LOC_Os07g38130	36	polygalacturonase inhibitor 1 precursor, putative, expressed
LOC_Os05g42330	36	secretory carrier-associated membrane protein, putative, expressed
LOC_Os07g40130	35	retrotransposon protein, putative, Ty3-gypsy subclass, expressed
LOC_Os04g34170	35	retrotransposon protein, putative, unclassified, expressed
LOC_Os03g06670	35	Core histone H2A/H2B/H3/H4 domain containing protein, putative, expressed
LOC_Os03g02780	35	Core histone H2A/H2B/H3/H4 domain containing protein, putative, expressed
LOC_Os01g70200	35	exostosin family domain containing protein, expressed
LOC_Os01g18050	35	tubulin/FtsZ domain containing protein, putative, expressed
LOC_Os07g33650	34	expressed protein
LOC_Os05g06970	34	peroxidase precursor, putative, expressed
LOC_Os03g53150	34	OsIAA13 - Auxin-responsive Aux/IAA gene family member, expressed
LOC_Os03g01270	34	expansin precursor, putative, expressed
LOC_Os10g16974	33	cytochrome P450, putative, expressed
LOC_Os06g46799	33	peroxidase precursor, putative, expressed
LOC_Os01g11620	33	GDSL-like lipase/acylhydrolase, putative, expressed
LOC_Os09g10760	32	RNA recognition motif containing protein, putative, expressed
LOC_Os06g06250	32	GDSL-like lipase/acylhydrolase, putative, expressed
LOC_Os06g05630	32	GDSL-like lipase/acylhydrolase, putative, expressed
LOC_Os03g14654	32	LTPL108 - Protease inhibitor/seed storage/LTP family protein precursor, expressed
LOC_Os03g58940	31	LTPL83 - Protease inhibitor/seed storage/LTP family protein precursor, putative, expressed
LOC_Os01g15320	29	RALFL9 - Rapid ALkalinization Factor RALF family protein precursor, expressed
LOC_Os01g04050	29	BBTI12 - Bowman-Birk type bran trypsin inhibitor precursor, expressed
LOC_Os03g40830	28	OsSub30 - Putative Subtilisin homologue, expressed
LOC_Os09g23530	27	dehydrogenase, putative, expressed
LOC_Os03g58110	27	uncharacterized protein At4g06744 precursor, putative, expressed
LOC_Os01g56930	25	eukaryotic aspartyl protease domain containing protein, expressed
LOC_Os11g31540	22	BRASSINOSTEROID INSENSITIVE 1-associated receptor kinase 1 precursor, putative, expressed
LOC_Os06g39750	22	3-ketoacyl-CoA synthase, putative, expressed
LOC_Os06g14370	21	caleosin related protein, putative, expressed
LOC_Os01g42520	19	expressed protein
LOC_Os06g22870	16	OsIAA21 - Auxin-responsive Aux/IAA gene family member, expressed
LOC_Os04g43760	16	phenylalanine ammonia-lyase, putative, expressed
LOC_Os06g01760	11	ligA, putative, expressed
LOC_Os03g08470	11	AP2 domain containing protein, expressed
LOC_Os04g55670	10	glycosyltransferase family 43 protein, putative, expressed
LOC_Os04g14150	3	dehydration response related protein, putative, expressed
LOC_Os01g22370	2	peroxidase precursor, putative, expressed
